# Supplementary material for: Genomic signatures of domestication in Old World camels
Source: Commun Biol. 2020 Jun 19;3:316. doi: 10.1038/s42003-020-1039-5 (PMC7305198; doi:10.1038/s42003-020-1039-5)
Supplement: Supplementary file 2 — Supplementary Data 1 [file 42003_2020_1039_MOESM2_ESM.xlsx]

## Sheet: Sample Metadata
Population ID	Species	IndividualID	BioSample Accession	Raw Reads Accession	Aligned Reads Accession	Alternate_ID	Sex	Collection_Site	Country	Breed	Reference	Collector	Date_Collected
DROM	C. dromedarius	Drom439	SAMN03365955	SRR1947230	SRR1948188			Qatar, Jordan border	Qatar, Jordan border	for meat purpose	Almathen et al. 2016; Ruiz et al. 2015	Pamela Burger	2010-03-01
DROM	C. dromedarius	Drom795	SAMN03365956	SRR1947231	SRR1948191		F	Al jouf Camel breeding Center	Saudi Arabia	Magaheem	none	Bernard Faye	28.02.2013
DROM	C. dromedarius	Drom796	SAMN03365957	SRR1947232	SRR1948192		F	Al jouf Camel breeding Center	Saudi Arabia	Homor	none	Bernard Faye	28.02.2013
DROM	C. dromedarius	Drom797	SAMN03365958	SRR1947233	SRR1948193		F	Al jouf Camel breeding Center	Saudi Arabia	Wadda	none	Bernard Faye	28.02.2013
DROM	C. dromedarius	Drom800	SAMN03365959	SRR1947234	SRR1948195	Waris	F	Austria, Eithental, Gerda Gassner	Austria	N/A	Fitak et al. 2015	Pamela Burger	13.01.2013
DROM	C. dromedarius	Drom802	SAMN03365960	SRR1947235	SRR1948196	11	F	Camelicious Dariy Farm	UAE, Dubai	N/A	none	Judit Juhasz, Peter Nagy	28.02.2013
DROM	C. dromedarius	Drom806	SAMN03365961	SRR1947237	SRR1948198	#495=Drom23	F	Kisima Farm Bred	Kenya	Kenya	Almathen et al. 2016	Amanda & John Perret	01.03.2013
DROM	C. dromedarius	Drom816	SAMN03365962	SRR1947238	SRR1948199	D3	F	Khartoum, Umdurman	Sudan	Arabi/Hamari	none	Pamela Burger	20.04.2015
DROM	C. dromedarius	Drom820	SAMN03365963	SRR1947236	SRR1948200	#M3	M	Quetta	Pakistan	N/A	none	Raziq Kakar	01.06.2013
DC	C. bactrianus	DC158	SAMN03365964	SRR1947239	SRR1948203	Khara	F	Austria, breeder	Austria	N/A	Silbermayr Thesis	Pamela Burger	1.6.2007;17.01.2013
DC	C. bactrianus	DC269	SAMN03365965	SRR1947240	SRR1948204	Mozart	M	Herberstein	Austria	N/A	Burger & Palmieri 2014	Pamela Burger	01.09.2012
DC	C. bactrianus	DC399	SAMN03365966	SRR1947241	SRR1948206	XXX35		Gobi; Bulgan Sum	Mongolia	Haniin Hetsiin Huren	Chuluunbat et al. 2014	Batsettseg Chuluunbat	01.10.2011
DC	C. bactrianus	DC400	SAMN03365967	SRR1947242	SRR1948205	XXX38		Gobi; Bulgan Sum	Mongolia	Haniin Hetsiin Huren	Chuluunbat et al. 2014	Batsettseg Chuluunbat	01.10.2011
DC	C. bactrianus	DC402	SAMN03365968	SRR1947244	SRR1950553	XXX53		Gobi; Bulgan Sum	Mongolia	Haniin Hetsiin Huren	Chuluunbat et al. 2014	Batsettseg Chuluunbat	01.10.2011
DC	C. bactrianus	DC408	SAMN03365969	SRR1947243	SRR1948208	X3/48		Western Mongolia	Mongolia	Hos-Zogdort	Chuluunbat et al. 2014	Batsettseg Chuluunbat	01.10.2011
DC	C. bactrianus	DC423	SAMN03365970	SRR1947245	SRR1948210	KH Camel 5		Kazakhstan	Kazakhstan	N/A	none	Bernard Faye	28.02.2013
WC	C .ferus	WC214	SAMN03365971	SRR1947247	SRR1948212	WC214	M	Zakhyn Us breeding station	Mongolia	N/A	Silbermayr et al. 2009	Pamela Burger	05.09.2010
WC	C .ferus	WC216	SAMN03365972	SRR1947246	SRR1948211	WC216	F	Zakhyn Us breeding station	Mongolia	N/A	Silbermayr et al. 2009	Pamela Burger	05.09.2010
WC	C .ferus	WC218	SAMN03365973	SRR1947248	SRR1948213	WC218	M	Zakhyn Us breeding station	Mongolia	N/A	Silbermayr et al. 2009	Pamela Burger	05.09.2010
WC	C .ferus	WC219	SAMN03365974	SRR1947249	SRR1948214	WC219	M	Zakhyn Us breeding station	Mongolia	N/A	Silbermayr et al. 2009	Pamela Burger	05.09.2010
WC	C .ferus	WC220	SAMN03365975	SRR1947250	SRR1948215	WC220	F	Zakhyn Us breeding station	Mongolia	N/A	Silbermayr et al. 2009	Pamela Burger	05.09.2010
WC	C .ferus	WC247	SAMN03365976	SRR1947252	SRR1948217	WC247	M	GGSPAA, northeast of Atas Mt.; GPS 43.461484°/E97.20.35.27°	Mongolia	N/A	none	Pamela Burger	09.10.2011
WC	C .ferus	WC303	SAMN03365977	SRR1947251	SRR1948216	WC255	F	GGSPAA, Boriher, GPS N43.60.6073/E97.16.24.27°	Mongolia	N/A	none	Pamela Burger	11.10.2011
WC	C .ferus	WC304	SAMN03365978	SRR1947253	SRR1948218	WC238	F	GGSPAA,north of Atas mountain GPS N43.467675/ E96.539928	Mongolia	N/A	none	Pamela Burger	08.10.2011
WC	C .ferus	WC305	SAMN03365979	SRR1947254	SRR1948219	WC235	M	GGSPAA,near Atas mountain GPS:N43°33.390'/E096°21.933'	Mongolia	N/A	none	Pamela Burger	06.10.2011
