# Supplementary material for: Genomic signatures of domestication in Old World camels
Source: Commun Biol. 2020 Jun 19;3:316. doi: 10.1038/s42003-020-1039-5 (PMC7305198; doi:10.1038/s42003-020-1039-5)
Supplement: Supplementary file 3 — Supplementary Data 2 [file 42003_2020_1039_MOESM3_ESM.xlsx]

## Sheet: Sequencing Statistics
ID	Reference	# Raw F Bases	# Raw R Bases	# Raw F Reads	# Raw R Reads	# Trimmed F Bases	# Trimmed R Bases	# Trimmed F Reads	# Trimmed R Reads	# Mapped Reads	# Bases	Mean Coverage (SD)	Mean Insert Size (SD)	Mean MQ
Drom439	C. ferus	19485992600	19485992600	194859926	194859926	18994577396	18754023750	192851172	192851172	302087117	29496973253	14.68X (16.55X)	486.06 (31.51)	41.44
Drom795	C. ferus	16505333500	16505333500	165053335	165053335	16128564048	15987551042	163618364	163618364	239225003	23400484326	11.65X (13.27X)	479.96 (31.21)	41.34
Drom796	C. ferus	19203814600	19203814600	192038146	192038146	18752850694	18526061832	190135354	190135354	299865329	29333414795	14.6X (15.91X)	479.81 (23.43)	41.32
Drom797	C. ferus	18718827900	18718827900	187188279	187188279	18322021616	18077823019	185400250	185400250	289287570	28343484817	14.11X (13.88X)	502.75 (24.25)	41.34
Drom800	C. ferus	19882366800	19882366800	198823668	198823668	19458828899	19184628585	196900315	196900315	296396470	29005164268	14.44X (16.65X)	450.4 (27.39)	41.03
Drom802	C. ferus	19293408400	19293408400	192934084	192934084	18944561013	18733104960	191866912	191866912	305459024	29935679375	14.9X (15.5X)	455.07 (30.53)	41.5
Drom806	C. ferus	13068223800	13068223800	130682238	130682238	12864951877	12813074319	130101976	130101976	197696324	19468116580	9.69X (11.6X)	474.15 (26.02)	43.86
Drom816	C. ferus	14050993000	14050993000	140509930	140509930	13824042376	13664457024	139800010	139800010	214212496	21014552312	10.46X (11.67X)	474.62 (30.25)	41.34
Drom820	C. ferus	13270900000	13270900000	132709000	132709000	13084386816	13013177553	132045285	132045285	201609493	19887548850	9.9X (10.76X)	465.86 (23.76)	43.89
DC158	C. ferus	18668704800	18668704800	186687048	186687048	18238313557	17755975502	184916571	184916571	296284818	28789813556	14.33X (17.36X)	460.57 (22.79)	42.98
DC269	C. ferus	18976984900	18976984900	189769849	189769849	18472166001	18102327559	187287838	187287838	295730307	28815977307	14.34X (15.78X)	490.44 (23.42)	45.85
DC399	C. ferus	17786902600	17786902600	177869026	177869026	17470905979	17252609547	176592811	176592811	282904330	27760584479	13.82X (16.17X)	482.33 (28.91)	46.03
DC400	C. ferus	18620428000	18620428000	186204280	186204280	18257737195	18035596443	184637336	184637336	299277466	29357413569	14.61X (16.61X)	490.65 (34.3)	43.1
DC402	C. ferus	19228592200	19228592200	192285922	192285922	18760228712	18423178388	190188835	190188835	307111635	29963414658	14.91X (17.09X)	487.43 (30.02)	43.01
DC408	C. ferus	19618510200	19618510200	196185102	196185102	19234133584	19011252073	194633840	194633840	310898623	30494093882	15.18X (17.71X)	463.42 (27.87)	43.09
DC423	C. ferus	18748227400	18748227400	187482274	187482274	18354851096	18111522282	185698654	185698654	298913034	29293744058	14.58X (17.01X)	493.98 (27.75)	45.92
WC214	C. ferus	19397029800	19397029800	193970298	193970298	18929680847	18694348790	191993243	191993243	305866072	29916254822	14.89X (17.71X)	455.47 (38.42)	46.64
WC216	C. ferus	17904048900	17904048900	179040489	179040489	17325287427	16931690650	175745217	175745217	279069193	27146943019	13.51X (16.78X)	468.9 (32.64)	42.66
WC218	C. ferus	18955144800	18955144800	189551448	189551448	18541229175	18335534136	187862740	187862740	301215412	29517732730	14.69X (16.58X)	455.3 (23.54)	46.87
WC219	C. ferus	18991252200	18991252200	189912522	189912522	18568004557	18328237255	188035508	188035508	298159779	29202884773	14.53X (17.92X)	467.95 (23.32)	46.38
WC220	C. ferus	19775658000	19775658000	197756580	197756580	19225166217	18938767230	195361342	195361342	317358015	30938973496	15.4X (16.87X)	467.21 (33.6)	43.23
WC247	C. ferus	18718355200	18718355200	187183552	187183552	18319430098	18055743952	185461359	185461359	295823767	28953449592	14.41X (16.03X)	464.06 (24.61)	46.4
WC303	C. ferus	19113163000	19113163000	191131630	191131630	18676885850	18474756482	189501094	189501094	299151036	29268569867	14.57X (18.89X)	461.5 (26.19)	43.11
WC304	C. ferus	19418934800	19418934800	194189348	194189348	18981311352	18713009415	192186915	192186915	310857440	30427063780	15.14X (17.52X)	473.4 (28.48)	43.27
WC305	C. ferus	18725911300	18725911300	187259113	187259113	18356872564	18128494167	185600850	185600850	294476762	28880392362	14.37X (17.63X)	482.68 (26.49)	46.18
Drom439	C. dromedarius	19485992600	19485992600	194859926	194859926	18994577396	18754023750	192851172	192851172	303934060	29682387114	14.44X(12.45X)	484.8 (35.25)	42.09
Drom795	C. dromedarius	16505333500	16505333500	165053335	165053335	16128564048	15987551042	163618364	163618364	241225010	23601729610	11.48X (9.47X)	478.78 (34.71)	42.05
Drom796	C. dromedarius	19203814600	19203814600	192038146	192038146	18752850694	18526061832	190135354	190135354	301449608	29493722639	14.35X (11.33X)	478.66 (27.41)	42.05
Drom797	C. dromedarius	18718827900	18718827900	187188279	187188279	18322021616	18077823019	185400250	185400250	290997780	28516458601	13.88X (10.1X)	501.49 (29)	42.04
Drom801A	C. dromedarius	19882366800	19882366800	198823668	198823668	19458828899	19184628585	196900315	196900315	299397781	29305791100	14.26X (12.25X)	449.24 (30.9)	43.29
Drom802	C. dromedarius	19293408400	19293408400	192934084	192934084	18944561013	18733104960	191866912	191866912	307818228	30172902747	14.68X (11.51X)	454.01 (32.92)	42.59
Drom806	C. dromedarius	13068223800	13068223800	130682238	130682238	12864951877	12813074319	130101976	130101976	198343033	19537349911	9.51X (8.63X)	473.04 (29.75)	42.12
Drom816	C. dromedarius	14050993000	14050993000	140509930	140509930	13824042376	13664457024	139800010	139800010	215846818	21179199185	10.31X (8.13X)	473.59 (33.07)	42.3
Drom820	C. dromedarius	13270900000	13270900000	132709000	132709000	13084386816	13013177553	132045285	132045285	201993518	19931970375	9.7X (7.85X)	464.95 (26.49)	42.33
