# Supplementary material for: Genomic signatures of domestication in Old World camels
Source: Commun Biol. 2020 Jun 19;3:316. doi: 10.1038/s42003-020-1039-5 (PMC7305198; doi:10.1038/s42003-020-1039-5)
Supplement: Supplementary file 4 — Supplementary Data 3 [file 42003_2020_1039_MOESM4_ESM.xlsx]

## Sheet: Dromedary Genes
Transcript	GeneID	Gene Name	A	B	C	D	Homo_P	HKA_Drom_P	HKA_WC_P	OMIA	OMIM	GO_Terms	Entrez	Uniprot
XP_006189305.1	FSIP2	fibrous sheath interacting protein 2	4	35	19	16	4.90134e-05	0.000143922	0.761437		Spermatogenic failure 34 [618153]	C:mitochondrion	This gene encodes a protein associated with the sperm fibrous sheath. Genes encoding most of the fibrous-sheath associated proteins genes are transcribed only during the postmeiotic period of spermatogenesis. The protein encoded by this gene is specific to spermatogenic cells. Copy number variation in this gene may be associated with testicular germ cell tumors. Pseudogenes associated with this g…	n/a
XP_006185593.1	CENPF	centromere protein F	2	20	12	4	7.7835e-05	0.00151082	0.186588		Stromme syndrome [243605]	F:protein homodimerization activity; F:protein C-terminus binding; P:protein transport; C:spindle pole; C:kinetochore; F:transcription factor binding; F:dynein binding; P:mitotic cell cycle; C:nuclear envelope; P:metaphase plate congression; P:negative regulation of transcription, DNA-templated; C:cytoplasm; C:pronucleus; C:nuclear matrix; C:midbody; P:regulation of striated muscle tissue develop…	This gene encodes a protein that associates with the centromere-kinetochore complex. The protein is a component of the nuclear matrix during the G2 phase of interphase. In late G2 the protein associates with the kinetochore and maintains this association through early anaphase. It localizes to the spindle midzone and the intracellular bridge in late anaphase and telophase, respectively, and is th…	Required for kinetochore function and chromosome segregation in mitosis. Required for kinetochore localization of dynein, LIS1, NDE1 and NDEL1. Regulates recycling of the plasma membrane by acting as a link between recycling vesicles and the microtubule network though its association with STX4 and SNAP25. Acts as a potential inhibitor of pocket protein-mediated cellular processes during developme…
XP_006182919.1	ABCB11	ATP binding cassette subfamily B member 11	0	11	6	1	0.000377074	0.00545744	0.124976		Cholestasis, benign recurrent intrahepatic, 2 [605479]	C:intercellular canaliculus; F:canalicular bile acid transmembrane transporter activity; F:ATP binding; F:ATPase activity, coupled to transmembrane movement of substances; C:extracellular exosome; P:transmembrane transport; C:apical part of cell; C:integral component of membrane; P:canalicular bile acid transport	The membrane-associated protein encoded by this gene is a member of the superfamily of ATP-binding cassette (ABC) transporters. ABC proteins transport various molecules across extra- and intra-cellular membranes. ABC genes are divided into seven distinct subfamilies (ABC1, MDR/TAP, MRP, ALD, OABP, GCN20, White). This protein is a member of the MDR/TAP subfamily. Members of the MDR/TAP subfamily a…	Involved in the ATP-dependent secretion of bile salts into the canaliculus of hepatocytes.
XP_006175157.1	CCDC40	coiled-coil domain containing 40	0	7	7	0	0.000582751	0.00229023	0.112379		Ciliary dyskinesia, primary, 15 [613808]	P:tube development; C:cell part; P:epithelial cilium movement; P:animal organ development; P:determination of left/right symmetry	This gene encodes a protein that is necessary for motile cilia function. It functions in correct left-right axis formation by regulating the assembly of the inner dynein arm and the dynein regulatory complexes, which control ciliary beat. Mutations in this gene cause ciliary dyskinesia type 15, a disorder due to defects in cilia motility. Alternative splicing results in multiple transcript varian…	Required for assembly of dynein regulatory complex (DRC) and inner dynein arm (IDA) complexes, which are responsible for ciliary beat regulation, thereby playing a central role in motility in cilia and flagella (PubMed:21131974). Probably acts together with CCDC39 to form a molecular ruler that determines the 96 nanometer (nm) repeat length and arrangements of components in cilia and flagella (By…
XP_006179734.1	TUBGCP6	tubulin gamma complex associated protein 6	0	14	7	4	0.000686499	0.00229023	0.611467		Microcephaly and chorioretinopathy, autosomal recessive, 1 [251270]	C:centrosome; C:extracellular exosome; C:gamma-tubulin ring complex; C:membrane; P:microtubule nucleation; C:spindle pole; F:microtubule binding	The protein encoded by this gene is part of a large multisubunit complex required for microtubule nucleation at the centrosome. [provided by RefSeq, Jul 2008]	Gamma-tubulin complex is necessary for microtubule nucleation at the centrosome.
XP_006177109.1	NLRP1	NLR family pyrin domain containing 1	3	14	10	2	0.000720692	0.0203643	0.174278		Autoinflammation with arthritis and dyskeratosis [617388]	C:nucleus; F:ATP binding; F:protein domain specific binding; C:NLRP1 inflammasome complex; P:regulation of apoptotic process; P:neuron apoptotic process; F:enzyme binding	This gene encodes a member of the Ced-4 family of apoptosis proteins. Ced-family members contain a caspase recruitment domain (CARD) and are known to be key mediators of programmed cell death. The encoded protein contains a distinct N-terminal pyrin-like motif, which is possibly involved in protein-protein interactions. This protein interacts strongly with caspase 2 and weakly with caspase 9. Ove…	As the sensor component of the NLRP1 inflammasome, plays a crucial role in innate immunity and inflammation. In response to pathogens and other damage-associated signals, initiates the formation of the inflammasome polymeric complex, made of NLRP1, CASP1, and possibly PYCARD. Recruitment of proCASP1 to the inflammasome promotes its activation and CASP1-catalyzed IL1B and IL18 maturation and secre…
XP_006175665.1	HELZ2	helicase with zinc finger 2	5	19	13	5	0.00146248	0.0145119	0.502478			F:binding	The protein encoded by this gene is a nuclear transcriptional co-activator for peroxisome proliferator activated receptor alpha. The encoded protein contains a zinc finger and is a helicase that appears to be part of the peroxisome proliferator activated receptor alpha interacting complex. This gene is a member of the DNA2/NAM7 helicase gene family. Alternatively spliced transcript variants encod…	Helicase that acts as a transcriptional coactivator for a number of nuclear receptors including PPARA, PPARG, THRA, THRB and RXRA.
XP_006190383.1	ADAMTS20	ADAM metallopeptidase with thrombospondin type 1 motif 20	1	14	6	2	0.00174582	0.0466315	0.174278	dog Cleft lip with or without cleft palate [001140-9615]		C:extracellular space; F:zinc ion binding; P:integrin-mediated signaling pathway; P:negative regulation of apoptotic process; P:proteolysis; P:extracellular matrix organization; P:positive regulation of signal transduction; P:positive regulation of melanocyte differentiation; F:metalloendopeptidase activity; C:proteinaceous extracellular matrix	The protein encoded by this gene is a member of the ADAMTS family of zinc-dependent proteases. The encoded protein has a signal peptide that is cleaved to release the mature peptide, which is secreted and found in the extracellular matrix. This protein may be involved in tissue remodeling. [provided by RefSeq, Sep 2011]	May play a role in tissue-remodeling process occurring in both normal and pathological conditions. May have a protease-independent function in the transport from the endoplasmic reticulum to the Golgi apparatus of secretory cargos, mediated by the GON domain.
XP_006190339.1	LOC102511338	#N/A	1	13	6	2	0.00234544	0.0466315	0.257469			F:G-protein coupled receptor activity; P:G-protein coupled receptor signaling pathway; C:integral component of membrane; P:detection of chemical stimulus involved in sensory perception of smell; C:plasma membrane; F:olfactory receptor activity	n/a	n/a
XP_006180059.1	STAB1	stabilin 1	1	13	8	4	0.00292906	0.00542323	0.791613			C:integral component of plasma membrane; P:negative regulation of angiogenesis; F:low-density lipoprotein receptor activity; F:scavenger receptor activity; P:cell-cell signaling; P:cell adhesion; F:hyaluronic acid binding; F:low-density lipoprotein particle binding; P:receptor-mediated endocytosis; P:defense response to bacterium	This gene encodes a large, transmembrane receptor protein which may function in angiogenesis, lymphocyte homing, cell adhesion, or receptor scavenging. The protein contains 7 fasciclin, 16 epidermal growth factor (EGF)-like, and 2 laminin-type EGF-like domains as well as a C-type lectin-like hyaluronan-binding Link module. The protein is primarily expressed on sinusoidal endothelial cells of live…	Acts as a scavenger receptor for acetylated low density lipoprotein. Binds to both Gram-positive and Gram-negative bacteria and may play a role in defense against bacterial infection. When inhibited in endothelial tube formation assays, there is a marked decrease in cell-cell interactions, suggesting a role in angiogenesis. Involved in the delivery of newly synthesized CHID1/SI-CLP from the biosy…
XP_006177156.1	CABIN1	calcineurin binding protein 1	0	8	5	1	0.002997	0.0130052	0.296491			C:nucleus; C:cytoplasm; P:DNA replication-independent nucleosome assembly; C:aggresome	Calcineurin plays an important role in the T-cell receptor-mediated signal transduction pathway. The protein encoded by this gene binds specifically to the activated form of calcineurin and inhibits calcineurin-mediated signal transduction. The encoded protein is found in the nucleus and contains a leucine zipper domain as well as several PEST motifs, sequences which confer targeted degradation t…	May be required for replication-independent chromatin assembly. May serve as a negative regulator of T-cell receptor (TCR) signaling via inhibition of calcineurin. Inhibition of activated calcineurin is dependent on both PKC and calcium signals. Acts as a negative regulator of p53/TP53 by keeping p53 in an inactive state on chromatin at promoters of a subset of its target genes.
XP_006185522.1	SYNE1	spectrin repeat containing nuclear envelope protein 1	16	42	23	17	0.00359097	0.0350317	1		Emery-Dreifuss muscular dystrophy 4, autosomal dominant [612998]; Spinocerebellar ataxia, autosomal recessive 8 [610743]	F:protein homodimerization activity; P:establishment of nucleus localization; P:Golgi organization; P:cytoskeletal anchoring at nuclear membrane; C:Golgi apparatus; F:lamin binding; P:nuclear matrix anchoring at nuclear membrane; F:poly(A) RNA binding; F:actin filament binding; C:nuclear membrane; C:postsynaptic membrane; P:muscle cell differentiation; C:integral component of membrane; C:LINC com…	This gene encodes a spectrin repeat containing protein expressed in skeletal and smooth muscle, and peripheral blood lymphocytes, that localizes to the nuclear membrane. Mutations in this gene have been associated with autosomal recessive spinocerebellar ataxia 8, also referred to as autosomal recessive cerebellar ataxia type 1 or recessive ataxia of Beauce. Alternatively spliced transcript varia…	Multi-isomeric modular protein which forms a linking network between organelles and the actin cytoskeleton to maintain the subcellular spatial organization. As a component of the LINC (LInker of Nucleoskeleton and Cytoskeleton) complex involved in the connection between the nuclear lamina and the cytoskeleton. The nucleocytoplasmic interactions established by the LINC complex play an important ro…
XP_006177507.1	BPTF	bromodomain PHD finger transcription factor	1	12	8	4	0.00360748	0.00542323	0.79074		Neurodevelopmental disorder with dysmorphic facies and distal limb anomalies	C:microtubule cytoskeleton; F:DNA-dependent ATPase activity; F:zinc ion binding; P:transcription, DNA-templated; P:endoderm development; P:anterior/posterior pattern specification; F:sequence-specific DNA binding; F:transcription factor binding; P:brain development; C:nucleolus; P:embryonic placenta development; P:negative regulation of transcription from RNA polymerase II promoter; P:chromatin r…	This gene was identified by the reactivity of its encoded protein to a monoclonal antibody prepared against brain homogenates from patients with Alzheimer's disease. Analysis of the original protein (fetal Alz-50 reactive clone 1, or FAC1), identified as an 810 aa protein containing a DNA-binding domain and a zinc finger motif, suggested it might play a role in the regulation of transcription. Hi…	Histone-binding component of NURF (nucleosome-remodeling factor), a complex which catalyzes ATP-dependent nucleosome sliding and facilitates transcription of chromatin. Specifically recognizes H3 tails trimethylated on Lys-4 (H3K4me3), which mark transcription start sites of virtually all active genes. May also regulate transcription through direct binding to DNA or transcription factors.
XP_006185262.1	BDP1	B double prime 1, subunit of RNA polymerase III transcription initiation factor IIIB	0	14	6	6	0.00401338	0.00545744	1			C:nucleus; F:DNA binding; C:cytoplasm; F:chromatin binding	The product of this gene is a subunit of the TFIIIB transcription initiation complex, which recruits RNA polymerase III to target promoters in order to initiate transcription. The encoded protein localizes to concentrated aggregates in the nucleus, and is required for transcription from all three types of polymerase III promoters. It is phosphorylated by casein kinase II during mitosis, resulting…	General activator of RNA polymerase III transcription. Requires for transcription from all three types of polymerase III promoters. Requires for transcription of genes with internal promoter elements and with promoter elements upstream of the initiation site.
XP_006186413.1	MACF1	microtubule-actin crosslinking factor 1	4	16	14	7	0.00436818	0.00300466	1			F:ATPase activity; P:cell cycle arrest; F:actin binding; F:calcium ion binding; C:ruffle membrane; P:Wnt signaling pathway; P:Golgi to plasma membrane protein transport; C:Golgi apparatus; C:microtubule; F:microtubule binding; F:poly(A) RNA binding; P:regulation of microtubule-based process	This gene encodes a large protein containing numerous spectrin and leucine-rich repeat (LRR) domains. The encoded protein is a member of a family of proteins that form bridges between different cytoskeletal elements. This protein facilitates actin-microtubule interactions at the cell periphery and couples the microtubule network to cellular junctions. Alternative splicing results in multiple tran…	Isoform 2: F-actin-binding protein which plays a role in cross-linking actin to other cytoskeletal proteins and also binds to microtubules (PubMed:15265687, PubMed:20937854). Plays an important role in ERBB2-dependent stabilization of microtubules at the cell cortex (PubMed:20937854). Acts as a positive regulator of Wnt receptor signaling pathway and is involved in the translocation of AXIN1 and …
XP_006191905.1	KIDINS220	kinase D-interacting substrate 220kDa	0	6	6	1	0.004662	0.00545744	0.681923		Spastic paraplegia, intellectual disability, nystagmus, and obesity [617296]	C:late endosome; C:protein complex; C:nucleoplasm; P:nerve growth factor signaling pathway; P:dendrite morphogenesis; P:neurotrophin TRK receptor signaling pathway; P:activation of MAPKK activity; P:in utero embryonic development; P:cytosolic transport; C:integral component of membrane; F:PDZ domain binding; C:cytosol; P:positive regulation of neuron projection development; P:phosphorylation; F:k…	This gene encodes a transmembrane protein that is preferentially expressed in the nervous system where it controls neuronal cell survival, differentiation into exons and dendrites, and synaptic plasticity. The encoded protein interacts with membrane receptors, cytosolic signaling components, and cytoskeletal proteins, serving as a scaffold that mediates crosstalk between the neurotrophin pathway …	Promotes a prolonged MAP-kinase signaling by neurotrophins through activation of a Rap1-dependent mechanism. Provides a docking site for the CRKL-C3G complex, resulting in Rap1-dependent sustained ERK activation. May play an important role in regulating postsynaptic signal transduction through the syntrophin-mediated localization of receptor tyrosine kinases such as EPHA4. In cooperation with SNT…
XP_006172530.1	LOC102516974	#N/A	0	6	4	0	0.0047619	0.0309927	0.18878			P:immune response; C:integral component of membrane; C:endosome membrane; P:antigen processing and presentation, exogenous lipid antigen via MHC class Ib; F:beta-2-microglobulin binding; F:exogenous lipid antigen binding; F:endogenous lipid antigen binding; C:lysosomal membrane; C:plasma membrane; F:lipopeptide binding	n/a	n/a
XP_006174907.1	KIAA1683/IQCN	KIAA1683	0	11	5	3	0.00481596	0.0130052	0.770354			C:intracellular membrane-bounded organelle	n/a	n/a
XP_006189932.1	GOLGB1	golgin B1	2	14	11	7	0.00520063	0.00294875	0.811449			C:Golgi apparatus	n/a	May participate in forming intercisternal cross-bridges of the Golgi complex.
XP_006188960.1	NOS1	nitric oxide synthase 1	0	10	7	5	0.00534759	0.00229023	0.77989			F:FMN binding; P:positive regulation of guanylate cyclase activity; P:exogenous drug catabolic process; P:positive regulation of vasodilation; C:synapse; P:negative regulation of potassium ion transport; P:striated muscle contraction; P:positive regulation of transcription from RNA polymerase II promoter; P:negative regulation of hydrolase activity; F:nitric-oxide synthase activity; F:iron ion bi…	The protein encoded by this gene belongs to the family of nitric oxide synthases, which synthesize nitric oxide from L-arginine. Nitric oxide is a reactive free radical, which acts as a biologic mediator in several processes, including neurotransmission, and antimicrobial and antitumoral activities. In the brain and peripheral nervous system, nitric oxide displays many properties of a neurotransm…	Produces nitric oxide (NO) which is a messenger molecule with diverse functions throughout the body. In the brain and peripheral nervous system, NO displays many properties of a neurotransmitter. Probably has nitrosylase activity and mediates cysteine S-nitrosylation of cytoplasmic target proteins such SRR.
XP_006184074.1	CILP	cartilage intermediate layer protein	0	8	5	2	0.00699301	0.0130052	0.733197		{Lumbar disc disease, susceptibility to} [603932]	F:ATP binding; C:extracellular space; C:proteinaceous extracellular matrix; P:negative regulation of insulin-like growth factor receptor signaling pathway	Major alterations in the composition of the cartilage extracellular matrix occur in joint disease, such as osteoarthrosis. This gene encodes the cartilage intermediate layer protein (CILP), which increases in early osteoarthrosis cartilage. The encoded protein was thought to encode a protein precursor for two different proteins; an N-terminal CILP and a C-terminal homolog of NTPPHase, however, la…	Probably plays a role in cartilage scaffolding. May act by antagonizing TGF-beta1 (TGFB1) and IGF1 functions. Has the ability to suppress IGF1-induced proliferation and sulfated proteoglycan synthesis, and inhibits ligand-induced IGF1R autophosphorylation. May inhibit TGFB1-mediated induction of cartilage matrix genes via its interaction with TGFB1. Overexpression may lead to impair chondrocyte g…
XP_006172733.1	LOC102517057	#N/A	2	6	7	0	0.00699301	0.0406562	0.18878			P:regulation of actin filament polymerization; C:myosin complex; F:ATP binding; F:actin binding; P:metabolic process; F:motor activity	n/a	n/a
XP_006191381.1	INSC	inscuteable homolog (Drosophila)	0	4	5	0	0.00793651	0.0130052	0.325633			P:establishment of mitotic spindle orientation; P:lung epithelial cell differentiation; C:apical part of cell	In Drosophila, neuroblasts divide asymmetrically into another neuroblast at the apical side and a smaller ganglion mother cell on the basal side. Cell polarization is precisely regulated by 2 apically localized multiprotein signaling complexes that are tethered by Inscuteable, which regulates their apical localization (Izaki et al., 2006 [PubMed 16458856]).[supplied by OMIM, Mar 2008]	May function as an adapter linking the Par3 complex to the GPSM1/GPSM2 complex (PubMed:16458856). Involved in spindle orientation during mitosis. May regulate cell proliferation and differentiation in the developing nervous system. May play a role in the asymmetric division of fibroblasts and participate in the process of stratification of the squamous epithelium (By similarity).
XP_006181439.1	LOC102518513	#N/A	0	5	5	0	0.00793651	0.0130052	0.330813			C:nucleus; C:Z disc; C:focal adhesion; F:actin binding; P:cytoskeleton organization; C:mitochondrion; C:ruffle; F:muscle alpha-actinin binding; C:actin filament; C:plasma membrane; C:lamellipodium	n/a	n/a
XP_006195526.1	CD55	CD55 molecule (Cromer blood group)	0	5	4	0	0.00793651	0.0309927	0.330813		Complement hyperactivation, angiopathic thrombosis, and protein-losing enteropathy [226300]	n/a	This gene encodes a glycoprotein involved in the regulation of the complement cascade. Binding of the encoded protein to complement proteins accelerates their decay, thereby disrupting the cascade and preventing damage to host cells. Antigens present on this protein constitute the Cromer blood group system (CROM). Alternative splicing results in multiple transcript variants. The predominant trans…	(Microbial infection) Acts as a receptor for coxsackievirus A21, coxsackieviruses B1, B3 and B5 (PubMed:9151867). Acts as a receptor for human enterovirus 70 and D68 (Probable) (PubMed:8764022). Acts as a receptor for human echoviruses 6, 7, 11, 12, 20 and 21 (PubMed:7525274).||This protein recognizes C4b and C3b fragments that condense with cell-surface hydroxyl or amino groups when nascent C4b …
XP_006178181.1	LRRC43	leucine rich repeat containing 43	0	5	4	0	0.00793651	0.0309927	0.330813			C:membrane; P:protein glycosylation; F:galactosyltransferase activity	n/a	n/a
XP_006186716.1	SELENBP1	selenium binding protein 1	0	5	4	0	0.00793651	0.0309927	0.330813		Extraoral halitosis due to MTO deficiency [618148]	C:extracellular space; C:extracellular exosome; F:selenium binding	This gene encodes a member of the selenium-binding protein family. Selenium is an essential nutrient that exhibits potent anticarcinogenic properties, and deficiency of selenium may cause certain neurologic diseases. The effects of selenium in preventing cancer and neurologic diseases may be mediated by selenium-binding proteins, and decreased expression of this gene may be associated with severa…	Selenium-binding protein which may be involved in the sensing of reactive xenobiotics in the cytoplasm. May be involved in intra-Golgi protein transport (By similarity).
XP_006187006.1	L3MBTL4	l(3)mbt-like 4 (Drosophila)	1	8	6	1	0.00874126	0.0466315	0.296491			C:nucleus; F:transcription factor activity, sequence-specific DNA binding; F:zinc ion binding; P:regulation of transcription, DNA-templated	n/a	Putative Polycomb group (PcG) protein. PcG proteins maintain the transcriptionally repressive state of genes, probably via a modification of chromatin, rendering it heritably changed in its expressibility (By similarity).
XP_006184192.1	CYSLTR2	cysteinyl leukotriene receptor 2	0	4	7	1	0.010101	0.00229023	1			F:cysteinyl leukotriene receptor activity; P:G-protein coupled receptor signaling pathway; C:integral component of membrane; C:plasma membrane	The cysteinyl leukotrienes LTC4, LTD4, and LTE4 are important mediators of human bronchial asthma. Pharmacologic studies have determined that cysteinyl leukotrienes activate at least 2 receptors, the protein encoded by this gene and CYSLTR1. This encoded receptor is a member of the superfamily of G protein-coupled receptors. It seems to play a major role in endocrine and cardiovascular systems. […	Receptor for cysteinyl leukotrienes. The response is mediated via a G-protein that activates a phosphatidylinositol-calcium second messenger system. Stimulation by BAY u9773, a partial agonist, induces specific contractions of pulmonary veins and might also have an indirect role in the relaxation of the pulmonary vascular endothelium. The rank order of affinities for the leukotrienes is LTC4 = LT…
XP_006182125.1	NEO1	neogenin 1	1	6	7	1	0.010101	0.0115939	0.681923			P:iron ion homeostasis; F:cadherin binding; C:integral component of membrane; P:myoblast fusion; P:regulation of transcription, DNA-templated; F:receptor activity	This gene encodes a cell surface protein that is a member of the immunoglobulin superfamily. The encoded protein consists of four N-terminal immunoglobulin-like domains, six fibronectin type III domains, a transmembrane domain and a C-terminal internal domain that shares homology with the tumor suppressor candidate gene DCC. This protein may be involved in cell growth and differentiation and in c…	Multi-functional cell surface receptor regulating cell adhesion in many diverse developmental processes, including neural tube and mammary gland formation, myogenesis and angiogenesis. Receptor for members of the BMP, netrin, and repulsive guidance molecule (RGM) families. Netrin-Neogenin interactions result in a chemoattractive axon guidance response and cell-cell adhesion, the interaction betwe…
XP_006174902.1	IL12RB1	interleukin 12 receptor subunit beta 1	0	7	4	1	0.010101	0.0309927	0.449915		Immunodeficiency 30 [614891]	F:interleukin-23 binding; P:peptidyl-tyrosine phosphorylation; F:interleukin-12 receptor activity; P:interleukin-23-mediated signaling pathway; C:external side of plasma membrane; C:interleukin-12 receptor complex; F:interleukin-12 receptor binding; P:positive regulation of activated T cell proliferation; F:interleukin-23 receptor activity; P:positive regulation of interferon-gamma production; C:…	The protein encoded by this gene is a type I transmembrane protein that belongs to the hemopoietin receptor superfamily. This protein binds to interleukine 12 (IL12) with a low affinity, and is thought to be a part of IL12 receptor complex. This protein forms a disulfide-linked oligomer, which is required for its IL12 binding activity. The coexpression of this and IL12RB2 proteins was shown to le…	Functions as an interleukin receptor which binds interleukin-12 with low affinity and is involved in IL12 transduction. Associated with IL12RB2 it forms a functional, high affinity receptor for IL12. Associates also with IL23R to form the interleukin-23 receptor which functions in IL23 signal transduction probably through activation of the Jak-Stat signaling cascade.
XP_006173843.1	MYH14	myosin, heavy chain 14, non-muscle	0	7	4	1	0.010101	0.0309927	0.449915		?Peripheral neuropathy, myopathy, hoarseness, and hearing loss [614369]; Deafness, autosomal dominant 4A [600652]	P:actomyosin structure organization; P:metabolic process; F:microfilament motor activity; C:growth cone; F:actin filament binding; P:sensory perception of sound; F:ATP binding; F:actin-dependent ATPase activity; C:extracellular exosome; P:skeletal muscle contraction; P:mitochondrion morphogenesis; C:cytoplasm; C:myosin II filament; P:skeletal muscle tissue development; C:stress fiber; C:membrane;…	This gene encodes a member of the myosin superfamily. The protein represents a conventional non-muscle myosin; it should not be confused with the unconventional myosin-14 (MYO14). Myosins are actin-dependent motor proteins with diverse functions including regulation of cytokinesis, cell motility, and cell polarity. Mutations in this gene result in one form of autosomal dominant hearing impairment…	Cellular myosin that appears to play a role in cytokinesis, cell shape, and specialized functions such as secretion and capping.
XP_006177467.1	SCN4A	sodium voltage-gated channel alpha subunit 4	0	10	6	4	0.0108359	0.00545744	1	horse Periodic paralysis II [000785-9796]	Hyperkalemic periodic paralysis, type 2 [170500]; Hypokalemic periodic paralysis, type 2 [613345]; Myasthenic syndrome, congenital, 16 [614198]; Myotonia congenita, atypical, acetazolamide-responsive [608390]; Paramyotonia congenita [168300]	P:regulation of ion transmembrane transport; C:voltage-gated sodium channel complex; P:sodium ion transmembrane transport; P:membrane depolarization during action potential; F:voltage-gated sodium channel activity; P:neuronal action potential	Voltage-gated sodium channels are transmembrane glycoprotein complexes composed of a large alpha subunit with 24 transmembrane domains and one or more regulatory beta subunits. They are responsible for the generation and propagation of action potentials in neurons and muscle. This gene encodes one member of the sodium channel alpha subunit gene family. It is expressed in skeletal muscle, and muta…	This protein mediates the voltage-dependent sodium ion permeability of excitable membranes. Assuming opened or closed conformations in response to the voltage difference across the membrane, the protein forms a sodium-selective channel through which Na(+) ions may pass in accordance with their electrochemical gradient. This sodium channel may be present in both denervated and innervated skeletal …
XP_006191109.1	LOC102515118	#N/A	0	9	4	2	0.010989	0.0309927	0.524171			C:photoreceptor connecting cilium; P:cell proliferation; C:microtubule plus-end; P:mitotic nuclear division; P:axoneme assembly; F:protein serine/threonine kinase activity; P:protein phosphorylation; P:visual perception; P:retinal cone cell development; C:microtubule associated complex; C:axoneme; C:photoreceptor outer segment; F:microtubule binding; P:retinal rod cell development; P:cell divisio…	n/a	n/a
XP_006190555.1	LOC102507911	#N/A	11	3	0	4	0.0114379	0.00366847	0.207057			n/a	n/a	n/a
XP_006173569.1	PEAK1	pseudopodium enriched atypical kinase 1	1	9	6	2	0.0128205	0.0466315	0.524171			F:ATP binding; P:peptidyl-tyrosine phosphorylation; C:focal adhesion; F:non-membrane spanning protein tyrosine kinase activity; C:actin cytoskeleton; P:substrate adhesion-dependent cell spreading; P:protein autophosphorylation; P:cell migration	This gene encodes a non-receptor tyrosine kinase that is a member of the new kinase family three (NFK3) family. In migrating cells, the encoded protein is associated with the actin cytoskeleton and focal adhesions and promotes developing focal adhesion elongation. This protein may play a role in the regulation of cell migration, proliferation and cancer metastasis. [provided by RefSeq, Mar 2014]	Tyrosine kinase that may play a role in cell spreading and migration on fibronectin. May directly or indirectly affect phosphorylation levels of cytoskeleton-associated proteins MAPK1/ERK and PXN.
XP_006189830.1	LOC102504192	#N/A	2	11	7	3	0.0130569	0.0406562	0.770354			n/a	n/a	n/a
XP_006183679.1	LOC102507960	#N/A	0	6	5	1	0.0151515	0.0130052	0.681923			C:integral component of membrane; P:regulation of ion transmembrane transport; P:calcium ion transmembrane transport; F:voltage-gated calcium channel activity	n/a	n/a
XP_006185806.1	TTC28	tetratricopeptide repeat domain 28	2	6	8	1	0.0152201	0.0214065	0.681923			C:centrosome; F:identical protein binding; C:midbody; P:regulation of mitotic cell cycle	n/a	During mitosis, may be involved in the condensation of spindle midzone microtubules, leading to the formation of midbody.
XP_006191521.1	FBN2	fibrillin 2	2	10	9	4	0.0154193	0.0111348	1		Contractural arachnodactyly, congenital [121050]; Macular degeneration, early-onset [616118]	P:sequestering of TGFbeta in extracellular matrix; P:embryonic limb morphogenesis; F:calcium ion binding; C:membrane; P:positive regulation of osteoblast differentiation; F:extracellular matrix structural constituent; P:bone trabecula formation; C:proteinaceous extracellular matrix; P:positive regulation of bone mineralization	The protein encoded by this gene is a component of connective tissue microfibrils and may be involved in elastic fiber assembly. Mutations in this gene cause congenital contractural arachnodactyly. [provided by RefSeq, Jul 2008]	Fibrillin-2: Fibrillins are structural components of 10-12 nm extracellular calcium-binding microfibrils, which occur either in association with elastin or in elastin-free bundles. Fibrillin-2-containing microfibrils regulate the early process of elastic fiber assembly. Regulates osteoblast maturation by controlling TGF-beta bioavailability and calibrating TGF-beta and BMP levels, respectively.
XP_006176022.1	GTPBP1	GTP binding protein 1	0	3	5	0	0.0178571	0.0130052	0.55963			C:cytoplasmic exosome (RNase complex); F:GTP binding; P:positive regulation of mRNA catabolic process; P:immune response; P:signal transduction; F:GTPase activity; C:membrane; C:cytosol; F:poly(A) RNA binding	This gene is upregulated by interferon-gamma and encodes a protein that is a member of the AGP11/GTPBP1 family of GTP-binding proteins. A structurally similar protein has been found in mouse, where disruption of the gene for that protein had no observable phenotype. [provided by RefSeq, Jul 2008]	Promotes degradation of target mRNA species. Plays a role in the regulation of circadian mRNA stability. Binds GTP and has GTPase activity (By similarity).
XP_006179467.1	LOC102519620	#N/A	0	3	5	0	0.0178571	0.0130052	0.55963			F:G-protein coupled receptor activity; P:G-protein coupled receptor signaling pathway; C:integral component of membrane; P:detection of chemical stimulus involved in sensory perception of smell; F:olfactory receptor activity	n/a	n/a
XP_006183557.1	DCLRE1A	DNA cross-link repair 1A	8	1	0	3	0.0181818	0.0244567	0.0815326			P:nucleotide-excision repair	This gene encodes a conserved protein that is involved in the repair of DNA interstrand cross-links. DNA cross-links suppress transcription, replication, and DNA segregation. The encoded protein is a regulator of the mitotic cell cycle checkpoint. Alternative splicing results in multiple transcript variants. [provided by RefSeq, Nov 2012]	May be required for DNA interstrand cross-link repair. Also required for checkpoint mediated cell cycle arrest in early prophase in response to mitotic spindle poisons.
XP_006174245.1	COL7A1	collagen type VII alpha 1	2	12	8	5	0.0183066	0.0214065	1	dog Epidermolysis bullosa, dystrophic [000341-9615]; cattle Epidermolysis bullosa, dystrophic [000341-9913]	EBD inversa [226600]; EBD, Bart type [132000]; Epidermolysis bullosa dystrophica, AD [131750]; Epidermolysis bullosa dystrophica, AR [226600]; Epidermolysis bullosa pruriginosa [604129]; Epidermolysis bullosa, pretibial [131850]; Toenail dystrophy, isolated [607523]; Transient bullous of the newborn [131705]	C:basement membrane; C:extracellular space; F:serine-type endopeptidase inhibitor activity; F:identical protein binding; C:collagen trimer; P:negative regulation of endopeptidase activity	This gene encodes the alpha chain of type VII collagen. The type VII collagen fibril, composed of three identical alpha collagen chains, is restricted to the basement zone beneath stratified squamous epithelia. It functions as an anchoring fibril between the external epithelia and the underlying stroma. Mutations in this gene are associated with all forms of dystrophic epidermolysis bullosa. In t…	Stratified squamous epithelial basement membrane protein that forms anchoring fibrils which may contribute to epithelial basement membrane organization and adherence by interacting with extracellular matrix (ECM) proteins such as type IV collagen.
XP_006192367.1	KIAA1551	KIAA1551	1	11	8	7	0.019175	0.00542323	0.440127			n/a	n/a	n/a
XP_006192782.1	LOC102518330	#N/A	1	9	6	3	0.0197666	0.0466315	1			P:low-density lipoprotein particle remodeling; P:post-embryonic development; P:nervous system development; P:cholesterol metabolic process; C:Golgi apparatus; F:heparin binding; P:response to virus; P:lipoprotein biosynthetic process; P:lipoprotein catabolic process; P:cholesterol homeostasis; P:triglyceride mobilization; P:lipoprotein transport; F:low-density lipoprotein particle receptor bindin…	n/a	n/a
XP_006196018.1	HIVEP1	human immunodeficiency virus type I enhancer binding protein 1	4	12	12	6	0.0204222	0.00983341	0.797189			P:negative regulation of transcription from RNA polymerase II promoter; C:nucleus; F:DNA binding; F:metal ion binding; C:mitochondrion	This gene encodes a transcription factor belonging to the ZAS family, members of which are large proteins that contain a ZAS domain - a modular protein structure consisting of a pair of C2H2 zinc fingers with an acidic-rich region and a serine/threonine-rich sequence. These proteins bind specifically to the DNA sequence motif, GGGACTTTCC, found in the enhancer elements of several viral promoters,…	This protein specifically binds to the DNA sequence 5-GGGACTTTCC-3 which is found in the enhancer elements of numerous viral promoters such as those of SV40, CMV, or HIV-1. In addition, related sequences are found in the enhancer elements of a number of cellular promoters, including those of the class I MHC, interleukin-2 receptor, and interferon-beta genes. It may act in T-cell activation. Invol…
XP_006185021.1	SSH2	slingshot protein phosphatase 2	0	5	6	2	0.020979	0.00545744	1			F:DNA binding; F:protein tyrosine phosphatase activity; P:peptidyl-tyrosine dephosphorylation; F:protein tyrosine/serine/threonine phosphatase activity	This gene encodes a protein tyrosine phosphatase that plays a key role in the regulation of actin filaments. The encoded protein dephosphorylates and activates cofilin, which promotes actin filament depolymerization. Alternative splicing results in multiple transcript variants. [provided by RefSeq, Aug 2013]	Protein phosphatase which regulates actin filament dynamics. Dephosphorylates and activates the actin binding/depolymerizing factor cofilin, which subsequently binds to actin filaments and stimulates their disassembly. Inhibitory phosphorylation of cofilin is mediated by LIMK1, which may also be dephosphorylated and inactivated by this protein.
XP_006190621.1	ZBTB38	zinc finger and BTB domain containing 38	0	6	5	2	0.020979	0.0130052	1			C:nucleus; F:protein homodimerization activity; P:negative regulation of transcription, DNA-templated; F:metal ion binding; C:blood microparticle; F:methyl-CpG binding	The protein encoded by this gene is a zinc finger transcriptional activator that binds methylated DNA. The encoded protein can form homodimers or heterodimers through the zinc finger domains. In mouse, inhibition of this protein has been associated with apoptosis in some cell types. [provided by RefSeq, Jun 2010]	Transcriptional regulator with bimodal DNA-binding specificity. Binds with a higher affinity to methylated CpG dinucleotides in the consensus sequence 5-CGCG-3 but can also bind to E-box elements (5-CACGTG-3). Can also bind specifically to a single methyl-CpG pair. Represses transcription in a methyl-CpG-dependent manner (PubMed:16354688). Plays an important role in regulating DNA replication and…
XP_006190922.1	SALL2	spalt like transcription factor 2	0	7	4	2	0.020979	0.0309927	1		Coloboma, ocular, autosomal recessive [216820]	F:nucleic acid binding; P:negative regulation of transcription from RNA polymerase II promoter; P:neural tube development; F:metal ion binding; C:NuRD complex	This gene encodes a protein containing multiple zinc finger domains. The encoded protein functions in optical fissure closure during development of the eye in the embryo. Mutations in this gene are associated with ocular coloboma. [provided by RefSeq, Jul 2016]	Probable transcription factor that plays a role in eye development before, during, and after optic fissure closure.
XP_006190949.1	LRRC8B	leucine rich repeat containing 8 family member B	2	3	10	0	0.021978	0.00574415	0.55963			n/a	n/a	Non-essential component of the volume-regulated anion channel (VRAC, also named VSOAC channel), an anion channel required to maintain a constant cell volume in response to extracellular or intracellular osmotic changes. The VRAC channel conducts iodide better than chloride and may also conduct organic osmolytes like taurine. Channel activity requires LRRC8A plus at least one other family member (…
XP_006186816.1	CMYA5	cardiomyopathy associated 5	30	7	3	5	0.0224337	5.56696e-05	0.357014			F:identical protein binding; P:negative regulation of calcineurin-NFAT signaling cascade; C:costamere; P:negative regulation of protein phosphatase type 2B activity; P:regulation of skeletal muscle adaptation	n/a	May serve as an anchoring protein that mediates the subcellular compartmentation of protein kinase A (PKA) via binding to PRKAR2A (By similarity). May function as a repressor of calcineurin-mediated transcriptional activity. May attenuate calcineurin ability to induce slow-fiber gene program in muscle and may negatively modulate skeletal muscle regeneration (By similarity).
XP_006195120.1	KIAA1549L	KIAA1549-like	3	13	9	5	0.0235724	0.0357441	1			n/a	n/a	n/a
XP_006182034.1	LOC102517865	#N/A	2	11	9	6	0.0237605	0.0111348	0.602014			F:ATPase activity; F:ATP binding; F:microtubule motor activity; C:cytoplasm; P:metabolic process; C:cilium; C:dynein complex; P:cilium movement; P:determination of left/right symmetry; C:microtubule	n/a	n/a
XP_006185216.1	OSMR	oncostatin M receptor	8	3	0	4	0.025641	0.0244567	0.207057		Amyloidosis, primary localized cutaneous, 1 [105250]	F:growth factor binding; C:oncostatin-M receptor complex; F:oncostatin-M receptor activity; P:oncostatin-M-mediated signaling pathway; P:positive regulation of cell proliferation	This gene encodes a member of the type I cytokine receptor family. The encoded protein heterodimerizes with interleukin 6 signal transducer to form the type II oncostatin M receptor and with interleukin 31 receptor A to form the interleukin 31 receptor, and thus transduces oncostatin M and interleukin 31 induced signaling events. Mutations in this gene have been associated with familial primary l…	Associates with IL31RA to form the IL31 receptor. Binds IL31 to activate STAT3 and possibly STAT1 and STAT5. Capable of transducing OSM-specific signaling events.
XP_006176012.1	HEATR1	HEAT repeat containing 1	1	10	7	5	0.0271907	0.0115939	0.77989			C:small-subunit processome; P:maturation of SSU-rRNA from tricistronic rRNA transcript (SSU-rRNA, 5.8S rRNA, LSU-rRNA); F:snoRNA binding; C:mitochondrion; C:membrane; C:t-UTP complex; C:90S preribosome; F:poly(A) RNA binding; P:positive regulation of transcription from RNA polymerase I promoter	n/a	Ribosome biogenesis factor. Involved in nucleolar processing of pre-18S ribosomal RNA. Required for optimal pre-ribosomal RNA transcription by RNA polymerase I.
XP_006185082.1	LOC102523164	#N/A	0	5	5	2	0.0277778	0.0130052	1			F:G-protein coupled receptor activity; P:G-protein coupled receptor signaling pathway; C:integral component of membrane; P:detection of chemical stimulus involved in sensory perception of smell; C:plasma membrane; F:olfactory receptor activity	n/a	n/a
XP_006177376.1	PHACTR3	phosphatase and actin regulator 3	7	0	0	2	0.0277778	0.0466234	0.0882724			C:nucleus; F:actin binding	This gene encodes a member of the phosphatase and actin regulator protein family. The encoded protein is associated with the nuclear scaffold in proliferating cells, and binds to actin and the catalytic subunit of protein phosphatase-1, suggesting that it functions as a regulatory subunit of protein phosphatase-1. Alternative splicing results in multiple transcript variants. [provided by RefSeq, …	n/a
XP_006173521.1	LOC102507719	#N/A	1	8	7	4	0.0281019	0.0115939	0.758328			n/a	n/a	n/a
XP_006173816.1	ACSF3	acyl-CoA synthetase family member 3	0	3	4	0	0.0285714	0.0309927	0.55963		Combined malonic and methylmalonic aciduria [614265]	P:malonate catabolic process; C:mitochondrion; F:malonyl-CoA synthetase activity; P:fatty acid biosynthetic process	This gene encodes a member of the acyl-CoA synthetase family of enzymes that activate fatty acids by catalyzing the formation of a thioester linkage between fatty acids and coenzyme A. The encoded protein is localized to mitochondria, has high specificity for malonate and methylmalonate and possesses malonyl-CoA synthetase activity. Mutations in this gene are a cause of combined malonic and methy…	Catalyzes the initial reaction in intramitochondrial fatty acid synthesis, by activating malonate and methylmalonate, but not acetate, into their respective CoA thioester. May have some preference toward very-long-chain substrates.
XP_006194286.1	LOC102510426	#N/A	0	3	4	0	0.0285714	0.0309927	0.55963			F:protein heterodimerization activity	n/a	n/a
XP_006185626.1	LOC102516032	#N/A	0	4	4	0	0.0285714	0.0309927	0.325633			C:integral component of plasma membrane; P:riboflavin transport; F:riboflavin transporter activity	n/a	n/a
XP_006194963.1	MYO5A	myosin VA	0	4	4	0	0.0285714	0.0309927	0.325633	chicken Coat colour [000200-9031]; chicken Feather colour [000368-9031]; horse Lavender foal syndrome [001501-9796]	Griscelli syndrome, type 1 [214450]	P:melanin biosynthetic process; P:long-chain fatty acid biosynthetic process; C:insulin-responsive compartment; P:insulin secretion; P:secretory granule localization; C:Golgi apparatus; P:myelination; C:neuronal cell body; P:odontogenesis; P:exocytosis; C:photoreceptor outer segment; P:cellular response to insulin stimulus; F:ATP binding; P:endoplasmic reticulum localization; F:calcium ion bindin…	This gene is one of three myosin V heavy-chain genes, belonging to the myosin gene superfamily. Myosin V is a class of actin-based motor proteins involved in cytoplasmic vesicle transport and anchorage, spindle-pole alignment and mRNA translocation. The protein encoded by this gene is abundant in melanocytes and nerve cells. Mutations in this gene cause Griscelli syndrome type-1 (GS1), Griscelli …	Processive actin-based motor that can move in large steps approximating the 36-nm pseudo-repeat of the actin filament. Involved in melanosome transport. Also mediates the transport of vesicles to the plasma membrane. May also be required for some polarization process involved in dendrite formation.
XP_006176054.1	LOC102520400	#N/A	0	8	5	4	0.0294118	0.0130052	0.758328			C:synaptic vesicle; C:membrane; P:transport; F:transporter activity	n/a	n/a
XP_006192892.1	VPS13B	vacuolar protein sorting 13 homolog B	0	8	5	4	0.0294118	0.0130052	0.758328	dog Trapped Neutrophil Syndrome [001428-9615]	Cohen syndrome [216550]	P:protein transport	This gene encodes a potential transmembrane protein that may function in vesicle-mediated transport and sorting of proteins within the cell. This protein may play a role in the development and the function of the eye, hematological system, and central nervous system. Mutations in this gene have been associated with Cohen syndrome. Multiple splice variants encoding distinct isoforms have been iden…	May be involved in protein sorting in post Golgi membrane traffic.
XP_006172837.1	CAMSAP1	calmodulin regulated spectrin associated protein 1	0	6	5	3	0.030969	0.0130052	0.730597			F:spectrin binding; P:cytoskeleton organization; P:regulation of cell morphogenesis; P:neuron projection development; C:microtubule; F:microtubule binding	n/a	Key microtubule-organizing protein that specifically binds the minus-end of non-centrosomal microtubules and regulates their dynamics and organization (PubMed:19508979, PubMed:21834987, PubMed:24486153, PubMed:24706919, PubMed:24117850). Specifically recognizes growing microtubule minus-ends and stabilizes microtubules (PubMed:24486153, PubMed:24706919). Acts on free microtubule minus-ends that a…
XP_006192936.1	MTMR7	myotubularin related protein 7	1	3	6	0	0.0333333	0.0466315	0.55963			F:protein tyrosine phosphatase activity; C:membrane; C:cytosol; P:phosphatidylinositol biosynthetic process; P:peptidyl-tyrosine dephosphorylation; P:inositol phosphate dephosphorylation; P:phosphatidylinositol dephosphorylation	This gene encodes a member of the myotubularin family of tyrosine/dual-specificity phosphatases. The encoded protein is characterized by four distinct domains that are conserved among all members of the myotubularin family: the glucosyltransferase, Rab-like GTPase activator and myotubularins domain, the Rac-induced recruitment domain, the protein tyrosine phosphatases and dual-specificity phospha…	Phosphatase that acts on lipids with a phosphoinositol headgroup.
XP_006192250.1	LOC102516499	#N/A	1	5	8	2	0.034965	0.00542323	1			F:serine-type endopeptidase inhibitor activity; F:interleukin-8 binding; C:extracellular exosome; P:stem cell differentiation; C:blood microparticle; F:tumor necrosis factor binding; F:calcium-dependent protein binding; P:negative regulation of complement activation, lectin pathway; P:negative regulation of endopeptidase activity; F:protease binding; F:receptor binding; F:interleukin-1 binding	n/a	n/a
XP_006190890.1	TMEM192	transmembrane protein 192	8	2	0	3	0.034965	0.0244567	0.159275			C:perinuclear region of cytoplasm; C:extracellular exosome; F:protein homodimerization activity; C:late endosome; C:integral component of membrane; C:lysosomal membrane	n/a	n/a
XP_006182361.1	LRRN2	leucine rich repeat neuronal 2	6	0	0	2	0.0357143	0.0437107	0.0882724			n/a	The protein encoded by this gene belongs to the leucine-rich repeat superfamily. This gene was found to be amplified and overexpressed in malignant gliomas. The encoded protein has homology with other proteins that function as cell-adhesion molecules or as signal transduction receptors and is a candidate for the target gene in the 1q32.1 amplicon in malignant gliomas. Two alternatively spliced tr…	n/a
XP_006186577.1	KIAA1731/CEP295	#N/A	18	9	3	8	0.0367375	0.0129531	0.180742			C:centrosome	n/a	Centriole-enriched protein that mediates centriole-to-centrosome conversion at late mitosis, but is dispensable for cartwheel removal or centriole disengagement.
XP_006191179.1	LOC102517329	#N/A	7	2	0	3	0.0454545	0.0466234	0.159275			F:protein tyrosine phosphatase activity; P:angiogenesis; C:receptor complex; P:peptidyl-tyrosine dephosphorylation	n/a	n/a
XP_006189392.1	EXOC3	exocyst complex component 3	0	4	5	1	0.047619	0.0130052	1			C:secretory granule membrane; P:membrane organization; P:protein transport; P:cellular protein metabolic process; C:cytosol; F:SNARE binding; P:organelle organization; P:exocytosis; C:exocyst; P:exocyst localization	The protein encoded by this gene is a component of the exocyst complex, a multiple protein complex essential for targeting exocytic vesicles to specific docking sites on the plasma membrane. Though best characterized in yeast, the component proteins and functions of exocyst complex have been demonstrated to be highly conserved in higher eukaryotes. At least eight components of the exocyst complex…	Component of the exocyst complex involved in the docking of exocytic vesicles with fusion sites on the plasma membrane.
XP_006187504.1	KIAA1919/MFSD4B	#N/A	0	3	5	1	0.047619	0.0130052	1			P:transmembrane transport; C:integral component of membrane; P:carbohydrate transport	n/a	May function as a sodium-dependent glucose transporter. Potential channels for urea in the inner medulla of kidney.
XP_006173738.1	PEPD	peptidase D	0	2	5	0	0.047619	0.0130052	1		Prolidase deficiency [170100]	C:extracellular exosome; P:proteolysis; F:aminopeptidase activity; F:manganese ion binding	This gene encodes a member of the peptidase family. The protein forms a homodimer that hydrolyzes dipeptides or tripeptides with C-terminal proline or hydroxyproline residues. The enzyme serves an important role in the recycling of proline, and may be rate limiting for the production of collagen. Mutations in this gene result in prolidase deficiency, which is characterized by the excretion of lar…	Splits dipeptides with a prolyl or hydroxyprolyl residue in the C-terminal position. Plays an important role in collagen metabolism because the high level of iminoacids in collagen.
XP_006173804.1	TCF25	transcription factor 25	0	2	5	0	0.047619	0.0130052	1			P:negative regulation of transcription from RNA polymerase II promoter; C:nucleus; F:transcription factor activity, sequence-specific DNA binding	TCF25 is a member of the basic helix-loop-helix (bHLH) family of transcription factors that are important in embryonic development (Steen and Lindholm, 2008 [PubMed 18068114]).[supplied by OMIM, Sep 2008]	May play a role in cell death control. Acts as a transcriptional repressor. Has been shown to repress transcription of SRF in vitro and so may play a role in heart development.
XP_006175603.1	AKAP3	A-kinase anchoring protein 3	0	5	4	1	0.047619	0.0309927	0.67679			C:nucleus; P:movement of cell or subcellular component; C:acrosomal vesicle; P:regulation of protein kinase A signaling; P:protein localization; C:sperm principal piece; P:transmembrane receptor protein serine/threonine kinase signaling pathway; P:phosphorylation; C:sperm fibrous sheath; F:kinase activity; F:protein kinase A binding	This gene encodes a member of A-kinase anchoring proteins (AKAPs), a family of functionally related proteins that target protein kinase A to discrete locations within the cell. The encoded protein is reported to participate in protein-protein interactions with the R-subunit of the protein kinase A as well as sperm-associated proteins. This protein is expressed in spermatozoa and localized to the …	May function as a regulator of both motility- and head-associated functions such as capacitation and the acrosome reaction.
XP_006177190.1	LOC102518481	#N/A	0	5	4	1	0.047619	0.0309927	0.67679			F:pheromone receptor activity; P:G-protein coupled receptor signaling pathway; C:integral component of membrane	n/a	n/a
XP_006178335.1	LOC102520890	#N/A	0	4	4	1	0.047619	0.0309927	1			F:G-protein coupled receptor activity; P:G-protein coupled receptor signaling pathway; C:integral component of membrane; P:detection of chemical stimulus involved in sensory perception of smell; C:plasma membrane; F:olfactory receptor activity	n/a	n/a
XP_006185159.1	MMS19	MMS19 homolog, cytosolic iron-sulfur assembly component	0	5	4	1	0.047619	0.0309927	0.67679			C:MMXD complex; C:nucleus; P:DNA repair; F:transcription coactivator activity; P:transcription, DNA-templated; P:positive regulation of transcription, DNA-templated; C:membrane; P:chromosome segregation; F:estrogen receptor binding; C:CIA complex; P:iron-sulfur cluster assembly	n/a	Key component of the cytosolic iron-sulfur protein assembly (CIA) complex, a multiprotein complex that mediates the incorporation of iron-sulfur cluster into apoproteins specifically involved in DNA metabolism and genomic integrity. In the CIA complex, MMS19 acts as an adapter between early-acting CIA components and a subset of cellular target iron-sulfur proteins such as ERCC2/XPD, FANCJ and RTE…
XP_006180851.1	PTPN3	protein tyrosine phosphatase, non-receptor type 3	0	5	4	1	0.047619	0.0309927	0.67679			F:phosphotyrosine binding; C:cytoskeleton; C:cytoplasm; F:protein tyrosine phosphatase activity; P:negative regulation of membrane protein ectodomain proteolysis; P:negative regulation of mitotic cell cycle; F:cytoskeletal protein binding; P:peptidyl-tyrosine dephosphorylation; C:cytoplasmic side of plasma membrane; F:ATPase binding	The protein encoded by this gene is a member of the protein tyrosine phosphatase (PTP) family. PTPs are known to be signaling molecules that regulate a variety of cellular processes including cell growth, differentiation, mitotic cycle, and oncogenic transformation. This protein contains a C-terminal PTP domain and an N-terminal domain homologous to the band 4.1 superfamily of cytoskeletal-associ…	May act at junctions between the membrane and the cytoskeleton. Possesses tyrosine phosphatase activity.
XP_006174171.1	UBA7	ubiquitin like modifier activating enzyme 7	0	4	4	1	0.047619	0.0309927	1			C:nucleus; F:ubiquitin-protein transferase activity; F:ATP binding; F:ISG15 activating enzyme activity; P:ISG15-protein conjugation; C:cytosol; F:ubiquitin activating enzyme activity; P:modification-dependent protein catabolic process; P:protein ubiquitination	The modification of proteins with ubiquitin is an important cellular mechanism for targeting abnormal or short-lived proteins for degradation. Ubiquitination involves at least three classes of enzymes: ubiquitin-activating enzymes, or E1s, ubiquitin-conjugating enzymes, or E2s, and ubiquitin-protein ligases, or E3s. This gene encodes a member of the E1 ubiquitin-activating enzyme family. The enco…	Activates ubiquitin by first adenylating with ATP its C-terminal glycine residue and thereafter linking this residue to the side chain of a cysteine residue in E1, yielding a ubiquitin-E1 thioester and free AMP. Catalyzes the ISGylation of influenza A virus NS1 protein.
XP_006173727.1	VILL	villin-like	0	5	4	1	0.047619	0.0309927	0.67679			F:actin binding; P:cytoskeleton organization	The protein encoded by this gene belongs to the villin/gelsolin family. It contains 6 gelsolin-like repeats and a headpiece domain. It may play a role in actin-bundling. [provided by RefSeq, Jul 2008]	Possible tumor suppressor.
XP_006181566.1	LOC102518658	#N/A	10	4	1	5	0.0498452	0.0311668	0.137166			C:nucleus; F:DNA binding; F:ATP binding; C:Golgi apparatus; C:protein complex	n/a	n/a
