# Supplementary material for: Genomic signatures of domestication in Old World camels
Source: Commun Biol. 2020 Jun 19;3:316. doi: 10.1038/s42003-020-1039-5 (PMC7305198; doi:10.1038/s42003-020-1039-5)
Supplement: Supplementary file 5 — Supplementary Data 4 [file 42003_2020_1039_MOESM5_ESM.xlsx]

## Sheet: Dromedary GO Enrichment
GO.ID	Term	Annotated	Significant	Expected	P	FDR
GO:0008092	cytoskeletal protein binding	674	12	3.43	0.00013	0.142595
GO:0003779	actin binding	315	8	1.6	0.00019	0.142595
GO:0005856	cytoskeleton	1525	17	7.61	0.0011	0.5484
GO:0035371	microtubule plus-end	15	2	0.07	0.0025	0.5484
GO:0015630	microtubule cytoskeleton	851	11	4.25	0.0031	0.5484
GO:0044430	cytoskeletal part	1128	13	5.63	0.0035	0.5484
GO:0016459	myosin complex	61	3	0.3	0.0035	0.5484
GO:1990752	microtubule end	18	2	0.09	0.0036	0.5484
GO:0004725	protein tyrosine phosphatase activity	99	4	0.5	0.0016	0.800533
GO:0035335	peptidyl-tyrosine dephosphorylation	99	4	0.47	0.0013	1
GO:0043501	skeletal muscle adaptation	18	2	0.09	0.0033	1
GO:0000146	microfilament motor activity	20	2	0.1	0.00457	1
GO:0019228	neuronal action potential	22	2	0.11	0.0049	1
GO:0003774	motor activity	137	4	0.7	0.00518	1
GO:0030318	melanocyte differentiation	24	2	0.11	0.0058	1
GO:0004721	phosphoprotein phosphatase activity	157	4	0.8	0.00833	1
GO:0008017	microtubule binding	165	4	0.84	0.00987	1
GO:0014888	striated muscle adaptation	32	2	0.15	0.0102	1
GO:0050931	pigment cell differentiation	32	2	0.15	0.0102	1
GO:0015629	actin cytoskeleton	375	6	1.87	0.0109	1
GO:0016877	ligase activity, forming carbon-sulfur b...	33	2	0.17	0.01217	1
GO:0006470	protein dephosphorylation	190	4	0.91	0.0129	1
GO:0099512	supramolecular fiber	641	8	3.2	0.0142	1
GO:0099080	supramolecular complex	645	8	3.22	0.0147	1
GO:0099081	supramolecular polymer	645	8	3.22	0.0147	1
GO:0005874	microtubule	290	5	1.45	0.0148	1
GO:0003341	cilium movement	40	2	0.19	0.0156	1
GO:0051235	maintenance of location	206	4	0.98	0.0169	1
GO:0048066	developmental pigmentation	42	2	0.2	0.0171	1
GO:0001726	ruffle	113	3	0.56	0.0189	1
GO:0007010	cytoskeleton organization	858	9	4.1	0.0202	1
GO:0050848	regulation of calcium-mediated signaling	46	2	0.22	0.0203	1
GO:0019226	transmission of nerve impulse	48	2	0.23	0.022	1
GO:0001750	photoreceptor outer segment	47	2	0.23	0.023	1
GO:0016589	NURF complex	5	1	0.02	0.0247	1
GO:0061702	inflammasome complex	5	1	0.02	0.0247	1
GO:0097513	myosin II filament	5	1	0.02	0.0247	1
GO:0003958	NADPH-hemoprotein reductase activity	5	1	0.03	0.02519	1
GO:0005143	interleukin-12 receptor binding	5	1	0.03	0.02519	1
GO:0035845	photoreceptor cell outer segment organiz...	6	1	0.03	0.0283	1
GO:0045634	regulation of melanocyte differentiation	6	1	0.03	0.0283	1
GO:0050942	positive regulation of pigment cell diff...	6	1	0.03	0.0283	1
GO:0070671	response to interleukin-12	6	1	0.03	0.0283	1
GO:0015631	tubulin binding	227	4	1.16	0.02832	1
GO:0051656	establishment of organelle localization	243	4	1.16	0.0288	1
GO:0017111	nucleoside-triphosphatase activity	719	8	3.66	0.02881	1
GO:0034992	microtubule organizing center attachment...	6	1	0.03	0.0296	1
GO:0034993	LINC complex	6	1	0.03	0.0296	1
GO:0099513	polymeric cytoskeletal fiber	471	6	2.35	0.0299	1
GO:0015125	bile acid transmembrane transporter acti...	6	1	0.03	0.03015	1
GO:0051371	muscle alpha-actinin binding	6	1	0.03	0.03015	1
GO:0043500	muscle adaptation	59	2	0.28	0.0323	1
GO:0018119	peptidyl-cysteine S-nitrosylation	7	1	0.03	0.033	1
GO:0032020	ISG15-protein conjugation	7	1	0.03	0.033	1
GO:0042159	lipoprotein catabolic process	7	1	0.03	0.033	1
GO:0042759	long-chain fatty acid biosynthetic proce...	7	1	0.03	0.033	1
GO:0045916	negative regulation of complement activa...	7	1	0.03	0.033	1
GO:0051601	exocyst localization	7	1	0.03	0.033	1
GO:0070884	regulation of calcineurin-NFAT signaling...	7	1	0.03	0.033	1
GO:0090286	cytoskeletal anchoring at nuclear membra...	7	1	0.03	0.033	1
GO:1900115	extracellular regulation of signal trans...	7	1	0.03	0.033	1
GO:1900116	extracellular negative regulation of sig...	7	1	0.03	0.033	1
GO:2000258	negative regulation of protein activatio...	7	1	0.03	0.033	1
GO:0000177	cytoplasmic exosome (RNase complex)	7	1	0.03	0.0344	1
GO:0035686	sperm fibrous sheath	7	1	0.03	0.0344	1
GO:0046581	intercellular canaliculus	7	1	0.03	0.0344	1
GO:0007017	microtubule-based process	511	6	2.44	0.0349	1
GO:0030882	lipid antigen binding	7	1	0.04	0.03509	1
GO:0030883	endogenous lipid antigen binding	7	1	0.04	0.03509	1
GO:0030884	exogenous lipid antigen binding	7	1	0.04	0.03509	1
GO:0005578	proteinaceous extracellular matrix	248	4	1.24	0.0353	1
GO:0019932	second-messenger-mediated signaling	153	3	0.73	0.0368	1
GO:0016791	phosphatase activity	248	4	1.26	0.03739	1
GO:0016462	pyrophosphatase activity	757	8	3.85	0.03747	1
GO:0017014	protein nitrosylation	8	1	0.04	0.0376	1
GO:0031284	positive regulation of guanylate cyclase...	8	1	0.04	0.0376	1
GO:0031987	locomotion involved in locomotory behavi...	8	1	0.04	0.0376	1
GO:0034374	low-density lipoprotein particle remodel...	8	1	0.04	0.0376	1
GO:0038180	nerve growth factor signaling pathway	8	1	0.04	0.0376	1
GO:0043569	negative regulation of insulin-like grow...	8	1	0.04	0.0376	1
GO:0048087	positive regulation of developmental pig...	8	1	0.04	0.0376	1
GO:0050932	regulation of pigment cell differentiati...	8	1	0.04	0.0376	1
GO:0070603	SWI/SNF superfamily-type complex	62	2	0.31	0.0383	1
GO:0016818	hydrolase activity, acting on acid anhyd...	761	8	3.87	0.03847	1
GO:0031010	ISWI-type complex	8	1	0.04	0.0392	1
GO:0032593	insulin-responsive compartment	8	1	0.04	0.0392	1
GO:0042641	actomyosin	63	2	0.31	0.0394	1
GO:0008327	methyl-CpG binding	8	1	0.04	0.04	1
GO:0016817	hydrolase activity, acting on acid anhyd...	768	8	3.91	0.04027	1
GO:0097731	9+0 non-motile cilium	64	2	0.32	0.0406	1
GO:0097733	photoreceptor cell cilium	64	2	0.32	0.0406	1
GO:0045185	maintenance of protein location	67	2	0.32	0.0408	1
GO:0001867	complement activation, lectin pathway	9	1	0.04	0.0422	1
GO:0002921	negative regulation of humoral immune re...	9	1	0.04	0.0422	1
GO:0010886	positive regulation of cholesterol stora...	9	1	0.04	0.0422	1
GO:0031282	regulation of guanylate cyclase activity	9	1	0.04	0.0422	1
GO:0043649	dicarboxylic acid catabolic process	9	1	0.04	0.0422	1
GO:0045943	positive regulation of transcription fro...	9	1	0.04	0.0422	1
GO:0046838	phosphorylated carbohydrate dephosphoryl...	9	1	0.04	0.0422	1
