# Supplementary material for: Genomic signatures of domestication in Old World camels
Source: Commun Biol. 2020 Jun 19;3:316. doi: 10.1038/s42003-020-1039-5 (PMC7305198; doi:10.1038/s42003-020-1039-5)
Supplement: Supplementary file 6 — Supplementary Data 5 [file 42003_2020_1039_MOESM6_ESM.xlsx]

## Sheet: Bactrian Camel Genes
Scaffold	Genes	Gene Description	OMIM	GO_Terms	Entrez	Uniprot
NW_006210261.1	DCAKD	dephospho-CoA kinase domain containing	n/a	F:ATP binding; F:dephospho-CoA kinase activity; C:mitochondrion; C:membrane; P:coenzyme A biosynthetic process; P:phosphorylation	DCAKD (Dephospho-CoA Kinase Domain Containing) is a Protein Coding gene. Among its related pathways are Integrated Breast Cancer Pathway. Gene Ontology (GO) annotations related to this gene include dephospho-CoA kinase activity.	n/a
	NMT1	N-myristoyltransferase 1	n/a	P:positive regulation of protein insertion into mitochondrial membrane involved in apoptotic signaling pathway; P:intrinsic apoptotic signaling pathway; C:plasma membrane; F:glycylpeptide N-tetradecanoyltransferase activity; P:regulation of rhodopsin mediated signaling pathway; P:in utero embryonic development; C:actin cytoskeleton; P:viral process; C:cytosol; C:cell junction; P:rhodopsin mediate…	Myristate, a rare 14-carbon saturated fatty acid, is cotranslationally attached by an amide linkage to the N-terminal glycine residue of cellular and viral proteins with diverse functions. N-myristoyltransferase (NMT; EC 2.3.1.97) catalyzes the transfer of myristate from CoA to proteins. N-myristoylation appears to be irreversible and is required for full expression of the biologic activities of …	Adds a myristoyl group to the N-terminal glycine residue of certain cellular and viral proteins.
	PLCD3	phospholipase C delta 3	n/a	F:phosphatidylinositol phospholipase C activity; P:labyrinthine layer blood vessel development; P:angiogenesis; F:calcium ion binding; P:lipid catabolic process; F:signal transducer activity; P:intracellular signal transduction; P:regulation of cell proliferation	This gene encodes a member of the phospholipase C family, which catalyze the hydrolysis of phosphatidylinositol 4,5-bisphosphate to generate the second messengers diacylglycerol and inositol 1,4,5-trisphosphate (IP3). Diacylglycerol and IP3 mediate a variety of cellular responses to extracellular stimuli by inducing protein kinase C and increasing cytosolic Ca(2+) concentrations. This enzyme loca…	Hydrolyzes the phosphatidylinositol 4,5-bisphosphate (PIP2) to generate 2 second messenger molecules diacylglycerol (DAG) and inositol 1,4,5-trisphosphate (IP3). DAG mediates the activation of protein kinase C (PKC), while IP3 releases Ca(2+) from intracellular stores. Essential for trophoblast and placental development. May participate in cytokinesis by hydrolyzing PIP2 at the cleavage furrow.
	ACBD4	acyl-CoA binding domain containing 4	n/a	F:fatty-acyl-CoA binding	This gene encodes a member of the acyl-coenzyme A binding domain containing protein family. All family members contain the conserved acyl-Coenzyme A binding domain, which binds acyl-CoA thiol esters. They are thought to play roles in acyl-CoA dependent lipid metabolism. Multiple transcript variants encoding different isoforms have been found for this gene. [provided by RefSeq, Oct 2008]	Binds medium- and long-chain acyl-CoA esters and may function as an intracellular carrier of acyl-CoA esters.
	HEXIM1	hexamethylene bis-acetamide inducible 1	n/a	P:negative regulation of transcription from RNA polymerase II promoter; C:nucleus; P:heart development; C:cytoplasm; F:snRNA binding; F:cyclin-dependent protein serine/threonine kinase inhibitor activity; P:negative regulation of cyclin-dependent protein serine/threonine kinase activity	Expression of this gene is induced by hexamethylene-bis-acetamide in vascular smooth muscle cells. This gene has no introns. [provided by RefSeq, Jul 2008]	Transcriptional regulator which functions as a general RNA polymerase II transcription inhibitor. In cooperation with 7SK snRNA sequesters P-TEFb in a large inactive 7SK snRNP complex preventing RNA polymerase II phosphorylation and subsequent transcriptional elongation. May also regulate NF-kappa-B, ESR1, NR3C1 and CIITA-dependent transcriptional activity.
	HEXIM2	hexamethylene bisacetamide inducible 2	n/a	P:negative regulation of transcription from RNA polymerase II promoter; C:nucleus; C:cytoplasm; F:snRNA binding; F:cyclin-dependent protein serine/threonine kinase inhibitor activity; P:negative regulation of cyclin-dependent protein serine/threonine kinase activity	This gene encodes a member of the HEXIM family of proteins. This protein is a component of the 7SK small nuclear ribonucleoprotein. This protein has been found to negatively regulate the kinase activity of the cyclin-dependent kinase P-TEFb, which phosphorylates multiple target proteins to promote transcriptional elongation. This gene is located approximately 7 kb downstream from related family m…	Transcriptional regulator which functions as a general RNA polymerase II transcription inhibitor. In cooperation with 7SK snRNA sequesters P-TEFb in a large inactive 7SK snRNP complex preventing RNA polymerase II phosphorylation and subsequent transcriptional elongation.
NW_006210320.1	CCNF	cyclin F	n/a	P:re-entry into mitotic cell cycle; P:cell division; C:nucleus; C:centriole; P:negative regulation of centrosome duplication; P:SCF-dependent proteasomal ubiquitin-dependent protein catabolic process; C:SCF ubiquitin ligase complex; P:mitotic nuclear division; P:placenta development; P:protein ubiquitination	This gene encodes a member of the cyclin family. Cyclins are important regulators of cell cycle transitions through their ability to bind and activate cyclin-dependent protein kinases. This member also belongs to the F-box protein family which is characterized by an approximately 40 amino acid motif, the F-box. The F-box proteins constitute one of the four subunits of the ubiquitin protein ligase…	Substrate recognition component of a SCF (SKP1-CUL1-F-box protein) E3 ubiquitin-protein ligase complex which mediates the ubiquitination and subsequent proteasomal degradation of CP110 during G2 phase, thereby acting as an inhibitor of centrosome reduplication.
NW_006210320.1	LOC102503940	#N/A	n/a	n/a	n/a	n/a
NW_006210320.1	TBC1D24	TBC1 domain family member 24	Deafness , autosomal recessive 86 [614617]; Deafness, autosomal dominant 65 [616044]; DOORS syndrome [220500]; Epileptic encephalopathy, early infantile, 16 [615338]; Myoclonic epilepsy, infantile, familial [605021]	F:GTPase activator activity; P:positive regulation of GTPase activity	This gene encodes a protein with a conserved domain, referred to as the TBC domain, characteristic of proteins which interact with GTPases. TBC domain proteins may serve as GTPase-activating proteins for a particular group of GTPases, the Rab (Ras-related proteins in brain) small GTPases which are involved in the regulation of membrane trafficking. Mutations in this gene are associated with famil…	May act as a GTPase-activating protein for Rab family protein(s). Involved in neuronal projections development, probably through a negative modulation of ARF6 function.
NW_006210320.1	ATP6V0C	ATPase H+ transporting V0 subunit c	n/a	C:extracellular exosome; F:ubiquitin protein ligase binding; F:hydrogen ion transmembrane transporter activity; P:ATP hydrolysis coupled proton transport; P:metabolic process; C:integral component of membrane; C:proton-transporting V-type ATPase, V0 domain; P:positive regulation of Wnt signaling pathway; C:lysosomal membrane; F:hydrolase activity	This gene encodes a component of vacuolar ATPase (V-ATPase), a multisubunit enzyme that mediates acidification of eukaryotic intracellular organelles. V-ATPase dependent organelle acidification is necessary for such intracellular processes as protein sorting, zymogen activation, receptor-mediated endocytosis, and synaptic vesicle proton gradient generation. V-ATPase is composed of a cytosolic V1 …	Proton-conducting pore forming subunit of the membrane integral V0 complex of vacuolar ATPase. V-ATPase is responsible for acidifying a variety of intracellular compartments in eukaryotic cells.
NW_006210320.1	AMDHD2	amidohydrolase domain containing 2	n/a	C:nucleus; P:carbohydrate metabolic process; F:hydrogen ion transmembrane transporter activity; P:ATP hydrolysis coupled proton transport; F:metal ion binding; P:N-acetylneuraminate catabolic process; C:integral component of membrane; C:proton-transporting V-type ATPase, V0 domain; P:N-acetylglucosamine metabolic process; F:N-acetylglucosamine-6-phosphate deacetylase activity	n/a	Hydrolyzes the N-glycolyl group from N-glycolylglucosamine 6-phosphate (GlcNGc-6-P) in the N-glycolylneuraminic acid (Neu5Gc) degradation pathway. Although human is not able to catalyze formation of Neu5Gc due to the inactive CMAHP enzyme, Neu5Gc is present in food and must be degraded.
NW_006210320.1	PDPK1	3-phosphoinositide dependent protein kinase 1	n/a	P:epidermal growth factor receptor signaling pathway; P:extrinsic apoptotic signaling pathway; P:regulation of I-kappaB kinase/NF-kappaB signaling; C:cell projection; P:negative regulation of protein kinase activity; P:regulation of mast cell degranulation; P:cellular response to insulin stimulus; F:ATP binding; P:positive regulation of phospholipase activity; F:phospholipase binding; P:calcium-m…	n/a	Serine/threonine kinase which acts as a master kinase, phosphorylating and activating a subgroup of the AGC family of protein kinases. Its targets include: protein kinase B (PKB/AKT1, PKB/AKT2, PKB/AKT3), p70 ribosomal protein S6 kinase (RPS6KB1), p90 ribosomal protein S6 kinase (RPS6KA1, RPS6KA2 and RPS6KA3), cyclic AMP-dependent protein kinase (PRKACA), protein kinase C (PRKCD and PRKCZ), serum…
NW_006210320.1	KCTD5	potassium channel tetramerization domain containing 5	n/a	C:nucleus; P:viral process; P:protein homooligomerization; C:cytosol; F:protein complex binding	n/a	Its interaction with CUL3 suggests that it may act as a substrate adapter in some E3 ligase complex. Does not affect the function of Kv channel Kv2.1/KCNB1, Kv1.2/KCNA2, Kv4.2/KCND2 and Kv3.4/KCNC4.
NW_006210320.1	PRSS27	protease, serine 27	n/a	P:proteolysis; F:serine-type endopeptidase activity; C:plasma membrane	This gene is located within a large protease gene cluster on chromosome 16. It belongs to the group-1 subfamily of serine proteases. The encoded protein is a secreted tryptic serine protease and is expressed mainly in the pancreas. Alternative splicing results in multiple transcript variants. [provided by RefSeq, Jan 2016]	n/a
NW_006210320.1	PRSS22	protease, serine 22	n/a	P:proteolysis; F:serine-type endopeptidase activity	This gene encodes a member of the trypsin family of serine proteases. The enzyme is expressed in the airways in a developmentally regulated manner. The gene is part of a cluster of serine protease genes on chromosome 16. [provided by RefSeq, Jul 2008]	Preferentially cleaves the synthetic substrate H-D-Leu-Thr-Arg-pNA compared to tosyl-Gly-Pro-Arg-pNA.
NW_006210320.1	ZG16B	zymogen granule protein 16B	n/a	n/a	n/a	n/a
NW_006210320.1	IFT140	intraflagellar transport 140	Retinitis pigmentosa 80 [617781]; Short-rib thoracic dysplasia 9 with or without polydactyly [266920]	C:photoreceptor connecting cilium; C:ciliary basal body; P:retina development in camera-type eye; P:regulation of cilium assembly; P:skeletal system morphogenesis; P:protein localization to cilium; C:axoneme; C:centrosome; C:motile cilium; P:cilium assembly; P:renal system development; C:intraciliary transport particle A; P:intraciliary retrograde transport	This gene encodes one of the subunits of the intraflagellar transport (IFT) complex A. Intraflagellar transport is involved in the genesis, resorption and signaling of primary cilia. The primary cilium is a microtubule-based sensory organelle at the surface of most quiescent mammalian cells, that receives signals from its environment, such as the flow of fluid, light or odors, and transduces thos…	Component of the IFT complex A (IFT-A), a complex required for retrograde ciliary transport. Plays a pivotal role in proper development and function of ciliated cells. Involved in ciliogenesis and cilia maintenance (PubMed:22503633). May play a role in ciliary assembly. Required for the development and maintenance of the outer segments of rod and cone photoreceptor cells. Plays a role in maintena…
NW_006210320.1	CRAMP1L	#N/A	n/a	C:nucleus; F:chromatin binding	n/a	n/a
NW_006210320.1	HN1L	hematological and neurological expressed 1-like	n/a	C:cytoplasm; C:plasma membrane	n/a	n/a
NW_006210941.1	CRYBA1	crystallin beta A1	Cataract 10, multiple types [600881]	F:protein homodimerization activity; P:camera-type eye development; P:visual perception; F:structural constituent of eye lens	Crystallins are separated into two classes: taxon-specific, or enzyme, and ubiquitous. The latter class constitutes the major proteins of vertebrate eye lens and maintains the transparency and refractive index of the lens. Since lens central fiber cells lose their nuclei during development, these crystallins are made and then retained throughout life, making them extremely stable proteins. Mammal…	Crystallins are the dominant structural components of the vertebrate eye lens.
	NUFIP2	NUFIP2, FMR1 interacting protein 2	n/a	C:nucleus; C:membrane; C:polysomal ribosome; F:poly(A) RNA binding	NUFIP2 (NUFIP2, FMR1 Interacting Protein 2) is a Protein Coding gene. Diseases associated with NUFIP2 include Chromosome 17Q11.2 Deletion Syndrome, 1.4-Mb. Gene Ontology (GO) annotations related to this gene include RNA binding.	Binds RNA.
NW_006211126.1	GFRA4	GDNF family receptor alpha 4	n/a	P:proteolysis; F:metalloendopeptidase activity	The protein encoded by this gene is a member of the GDNF receptor family. It is a glycosylphosphatidylinositol(GPI)-linked cell surface receptor for persephin, and mediates activation of the RET tyrosine kinase receptor. This gene is a candidate gene for RET-associated diseases. Alternatively spliced transcript variants encoding different isoforms have been described for this gene. [provided by R…	Receptor for persephin. Mediates the GDNF-induced autophosphorylation and activation of the RET receptor. May be important in C-cell development and, in the postnatal development of the adrenal medulla.
	ATRN	attractin	n/a	C:integral component of plasma membrane; P:response to oxidative stress; C:extracellular space; P:inflammatory response; P:regulation of multicellular organism growth; C:extracellular exosome; C:cytoplasm; P:cerebellum development; P:pigmentation; P:myelination; F:receptor activity; F:carbohydrate binding	This gene encodes both membrane-bound and secreted protein isoforms. A membrane-bound isoform exhibits sequence similarity with the mouse mahogany protein, a receptor involved in controlling obesity. A secreted isoform is involved in the initial immune cell clustering during inflammatory responses that may regulate the chemotactic activity of chemokines. [provided by RefSeq, Apr 2016]	Involved in the initial immune cell clustering during inflammatory response and may regulate chemotactic activity of chemokines. May play a role in melanocortin signaling pathways that regulate energy homeostasis and hair color. Low-affinity receptor for agouti (By similarity). Has a critical role in normal myelination in the central nervous system (By similarity).
