# Supplementary material for: Genomic signatures of domestication in Old World camels
Source: Commun Biol. 2020 Jun 19;3:316. doi: 10.1038/s42003-020-1039-5 (PMC7305198; doi:10.1038/s42003-020-1039-5)
Supplement: Supplementary file 7 — Supplementary Data 6 [file 42003_2020_1039_MOESM7_ESM.xlsx]

## Sheet: Bactrian GO Enrichment
GO.ID	Term	Annotated	Significant	Expected	P	FDR
GO:0033177	proton-transporting two-sector ATPase co...	22	2	0.02	0.00024	0.0974933
GO:0033176	proton-transporting V-type ATPase comple...	25	2	0.03	0.00032	0.0974933
GO:0017069	snRNA binding	19	2	0.02	0.00024	0.13509
GO:0016538	cyclin-dependent protein serine/threonin...	20	2	0.02	0.00027	0.13509
GO:0030291	protein serine/threonine kinase inhibito...	26	2	0.03	0.00046	0.172615
GO:0016469	proton-transporting two-sector ATPase co...	47	2	0.05	0.00112	0.25592
GO:0004860	protein kinase inhibitor activity	53	2	0.07	0.0019	0.527852
GO:0019210	kinase inhibitor activity	56	2	0.07	0.00211	0.527852
GO:0045736	negative regulation of cyclin-dependent ...	23	2	0.03	0.00032	0.64791
GO:1904030	negative regulation of cyclin-dependent ...	23	2	0.03	0.00032	0.64791
GO:0015988	energy coupled proton transmembrane tran...	32	2	0.04	0.00063	0.64791
GO:0015991	ATP hydrolysis coupled proton transport	32	2	0.04	0.00063	0.64791
GO:0090662	ATP hydrolysis coupled transmembrane tra...	32	2	0.04	0.00063	0.64791
GO:0099131	ATP hydrolysis coupled ion transmembrane...	32	2	0.04	0.00063	0.64791
GO:0099132	ATP hydrolysis coupled cation transmembr...	32	2	0.04	0.00063	0.64791
GO:0006469	negative regulation of protein kinase ac...	172	3	0.2	0.00099	0.890876
GO:0033673	negative regulation of kinase activity	181	3	0.21	0.00114	0.911873
GO:0015078	hydrogen ion transmembrane transporter a...	82	2	0.1	0.00447	0.958496
GO:1905477	positive regulation of protein localizat...	53	2	0.06	0.00173	1
GO:0051348	negative regulation of transferase activ...	232	3	0.27	0.00233	1
GO:0000079	regulation of cyclin-dependent protein s...	71	2	0.08	0.00308	1
GO:1904029	regulation of cyclin-dependent protein k...	71	2	0.08	0.00308	1
GO:1905475	regulation of protein localization to me...	75	2	0.09	0.00343	1
GO:0001933	negative regulation of protein phosphory...	273	3	0.32	0.00369	1
GO:1902600	hydrogen ion transmembrane transport	85	2	0.1	0.00438	1
GO:0042326	negative regulation of phosphorylation	296	3	0.35	0.00463	1
GO:0071901	negative regulation of protein serine/th...	105	2	0.12	0.0066	1
GO:0015992	proton transport	108	2	0.13	0.00697	1
GO:0006498	N-terminal protein lipidation	6	1	0.01	0.00704	1
GO:0010826	negative regulation of centrosome duplic...	6	1	0.01	0.00704	1
GO:0046606	negative regulation of centrosome cycle	6	1	0.01	0.00704	1
GO:0006818	hydrogen transport	109	2	0.13	0.0071	1
GO:0015937	coenzyme A biosynthetic process	7	1	0.01	0.00821	1
GO:0019887	protein kinase regulator activity	114	2	0.14	0.00848	1
GO:0010563	negative regulation of phosphorus metabo...	378	3	0.44	0.00912	1
GO:0045936	negative regulation of phosphate metabol...	378	3	0.44	0.00912	1
GO:0001890	placenta development	125	2	0.15	0.00925	1
GO:0006054	N-acetylneuraminate metabolic process	8	1	0.01	0.00938	1
GO:0006972	hyperosmotic response	8	1	0.01	0.00938	1
GO:0010667	negative regulation of cardiac muscle ce...	8	1	0.01	0.00938	1
GO:0035721	intraciliary retrograde transport	8	1	0.01	0.00938	1
GO:0030991	intraciliary transport particle A	9	1	0.01	0.00959	1
GO:0031400	negative regulation of protein modificat...	386	3	0.45	0.00965	1
GO:0045786	negative regulation of cell cycle	398	3	0.47	0.01049	1
GO:0019207	kinase regulator activity	131	2	0.16	0.01107	1
GO:0010664	negative regulation of striated muscle c...	10	1	0.01	0.01171	1
GO:0033866	nucleoside bisphosphate biosynthetic pro...	10	1	0.01	0.01171	1
GO:0034030	ribonucleoside bisphosphate biosynthetic...	10	1	0.01	0.01171	1
GO:0034033	purine nucleoside bisphosphate biosynthe...	10	1	0.01	0.01171	1
GO:0046348	amino sugar catabolic process	10	1	0.01	0.01171	1
GO:0004175	endopeptidase activity	400	3	0.49	0.01209	1
GO:0016004	phospholipase activator activity	10	1	0.01	0.01227	1
GO:0010665	regulation of cardiac muscle cell apopto...	11	1	0.01	0.01287	1
GO:0015936	coenzyme A metabolic process	11	1	0.01	0.01287	1
GO:0061512	protein localization to cilium	11	1	0.01	0.01287	1
GO:0043274	phospholipase binding	11	1	0.01	0.01349	1
GO:1903829	positive regulation of cellular protein ...	154	2	0.18	0.01378	1
GO:0006044	N-acetylglucosamine metabolic process	12	1	0.01	0.01403	1
GO:0048513	animal organ development	2416	7	2.84	0.01421	1
GO:0004252	serine-type endopeptidase activity	153	2	0.19	0.01489	1
GO:0010659	cardiac muscle cell apoptotic process	13	1	0.02	0.0152	1
GO:0010662	regulation of striated muscle cell apopt...	13	1	0.02	0.0152	1
GO:1900739	regulation of protein insertion into mit...	13	1	0.02	0.0152	1
GO:1900740	positive regulation of protein insertion...	13	1	0.02	0.0152	1
GO:1903747	regulation of establishment of protein l...	13	1	0.02	0.0152	1
GO:1903749	positive regulation of establishment of ...	13	1	0.02	0.0152	1
GO:0060229	lipase activator activity	13	1	0.02	0.01593	1
GO:0003323	type B pancreatic cell development	14	1	0.02	0.01636	1
GO:0022400	regulation of rhodopsin mediated signali...	14	1	0.02	0.01636	1
GO:0098662	inorganic cation transmembrane transport	480	3	0.56	0.01738	1
GO:0001844	protein insertion into mitochondrial mem...	15	1	0.02	0.01751	1
GO:0010658	striated muscle cell apoptotic process	15	1	0.02	0.01751	1
GO:0032148	activation of protein kinase B activity	15	1	0.02	0.01751	1
GO:0051204	protein insertion into mitochondrial mem...	15	1	0.02	0.01751	1
GO:0060716	labyrinthine layer blood vessel developm...	15	1	0.02	0.01751	1
GO:0031146	SCF-dependent proteasomal ubiquitin-depe...	16	1	0.02	0.01867	1
GO:0008236	serine-type peptidase activity	177	2	0.22	0.0196	1
GO:0003309	type B pancreatic cell differentiation	17	1	0.02	0.01983	1
GO:0033865	nucleoside bisphosphate metabolic proces...	17	1	0.02	0.01983	1
GO:0033875	ribonucleoside bisphosphate metabolic pr...	17	1	0.02	0.01983	1
GO:0034032	purine nucleoside bisphosphate metabolic...	17	1	0.02	0.01983	1
GO:1901030	positive regulation of mitochondrial out...	17	1	0.02	0.01983	1
GO:1902017	regulation of cilium assembly	17	1	0.02	0.01983	1
GO:0017171	serine hydrolase activity	180	2	0.22	0.02023	1
GO:0010656	negative regulation of muscle cell apopt...	18	1	0.02	0.02098	1
GO:0010824	regulation of centrosome duplication	18	1	0.02	0.02098	1
GO:0016056	rhodopsin mediated signaling pathway	18	1	0.02	0.02098	1
GO:0033006	regulation of mast cell activation invol...	18	1	0.02	0.02098	1
GO:0043304	regulation of mast cell degranulation	18	1	0.02	0.02098	1
GO:0071364	cellular response to epidermal growth fa...	18	1	0.02	0.02098	1
GO:0034122	negative regulation of toll-like recepto...	19	1	0.02	0.02214	1
GO:0035883	enteroendocrine cell differentiation	19	1	0.02	0.02214	1
GO:0000062	fatty-acyl-CoA binding	19	1	0.02	0.0232	1
GO:0002068	glandular epithelial cell development	20	1	0.02	0.02329	1
GO:0031365	N-terminal protein amino acid modificati...	20	1	0.02	0.02329	1
GO:0098660	inorganic ion transmembrane transport	545	3	0.64	0.02429	1
GO:0046605	regulation of centrosome cycle	21	1	0.02	0.02444	1
GO:0045859	regulation of protein kinase activity	548	3	0.64	0.02464	1
GO:0032391	photoreceptor connecting cilium	24	1	0.03	0.02537	1
