# Supplementary material for: Genomic signatures of domestication in Old World camels
Source: Commun Biol. 2020 Jun 19;3:316. doi: 10.1038/s42003-020-1039-5 (PMC7305198; doi:10.1038/s42003-020-1039-5)
Supplement: Supplementary file 8 — Supplementary Data 7 [file 42003_2020_1039_MOESM8_ESM.xlsx]

## Sheet: Bactrian PBS Genes
Scaffold	Genes	Gene Description	OMIM	GO_Terms	Entrez	Uniprot
NW_006210301.1	ESYT2	extended synaptotagmin 2	n/a	C:integral component of plasma membrane; F:phosphatidylethanolamine binding; C:organelle membrane contact site; F:calcium ion binding; F:phosphatidylinositol binding; C:extrinsic component of cytoplasmic side of plasma membrane; F:phosphatidylcholine binding; C:intrinsic component of endoplasmic reticulum membrane; F:calcium-dependent phospholipid binding	n/a	Tethers the endoplasmic reticulum to the cell membrane and promotes the formation of appositions between the endoplasmic reticulum and the cell membrane. Binds glycerophospholipids in a barrel-like domain and may play a role in cellular lipid transport. Plays a role in FGF signaling via its role in the rapid internalization of FGFR1 that has been activated by FGF1 binding; this occurs most likely…
	WDR60	WD repeat domain 60	Short-rib thoracic dysplasia 8 with or without polydactyly [615503]	C:extracellular space; C:extracellular exosome; C:cilium	This gene encodes a member of the WD repeat protein family. WD repeats are minimally conserved regions of approximately 40 amino acids typically bracketed by gly-his and trp-asp (GH-WD) and may facilitate the formation of heterotrimeric or multiprotein complexes. Members of this family are involved in a variety of cellular processes including cell cycle progression, signal transduction, apoptosis…	May play a role in ciliogenesis.
NW_006210830.1	LUZP1	leucine zipper protein 1	n/a	C:nucleus; P:ventricular septum development; C:membrane; P:neural fold bending; P:artery development	This gene encodes a protein that contains a leucine zipper motif. The exact function of the encoded protein is not known. In mice this gene affects neural tube closure. Alternative splicing results in multiple transcript variants. [provided by RefSeq, Dec 2008]	n/a
NW_006210830.1	KDM1A	lysine demethylase 1A	Cleft palate, psychomotor retardation, and distinctive facial features [616728]	F:sulfur oxygenase reductase activity; P:positive regulation of chromatin binding; P:positive regulation of sequence-specific DNA binding transcription factor activity; P:negative regulation of protein binding; P:positive regulation of erythrocyte differentiation; F:MRF binding; C:transcription factor complex; F:p53 binding; P:negative regulation of DNA binding; P:in utero embryonic development; …	This gene encodes a nuclear protein containing a SWIRM domain, a FAD-binding motif, and an amine oxidase domain. This protein is a component of several histone deacetylase complexes, though it silences genes by functioning as a histone demethylase. Alternative splicing results in multiple transcript variants. [provided by RefSeq, Apr 2009]	Histone demethylase that demethylates both Lys-4 (H3K4me) and Lys-9 (H3K9me) of histone H3, thereby acting as a coactivator or a corepressor, depending on the context. Acts by oxidizing the substrate by FAD to generate the corresponding imine that is subsequently hydrolyzed. Acts as a corepressor by mediating demethylation of H3K4me, a specific tag for epigenetic transcriptional activation. Demet…
NW_006210830.1	LOC102519719	n/a	n/a	n/a	n/a	n/a
NW_006210830.1	LACTBL1	lactamase beta like 1	n/a	n/a	n/a	n/a
NW_006210941.1	NLK	nemo like kinase	n/a	P:transcription, DNA-templated; P:transforming growth factor beta receptor signaling pathway; P:regulation of transcription, DNA-templated; P:protein autophosphorylation; F:transcription factor binding; F:SH2 domain binding; C:nucleoplasm; F:magnesium ion binding; F:ATP binding; P:MAPK cascade; F:ubiquitin protein ligase binding; C:cytosol; F:MAP kinase activity; P:Wnt signaling pathway; P:serine…	n/a	Serine/threonine-protein kinase that regulates a number of transcription factors with key roles in cell fate determination. Positive effector of the non-canonical Wnt signaling pathway, acting downstream of WNT5A, MAP3K7/TAK1 and HIPK2. Activation of this pathway causes binding to and phosphorylation of the histone methyltransferase SETDB1. The NLK-SETDB1 complex subsequently interacts with PPARG…
NW_006212484.1	LOC102519777	n/a	n/a	P:small GTPase mediated signal transduction; C:cell cortex; F:Rho guanyl-nucleotide exchange factor activity; P:positive regulation of GTPase activity; P:receptor clustering
NW_006219245.1	LOC102504576	n/a	n/a	n/a	n/a	n/a
NW_006220419.1	FBXL6	F-box and leucine rich repeat protein 6	n/a	n/a	This gene encodes a member of a family of proteins that are characterized by an F-box motif. The encoded protein also contains leucine-rich repeats. F-box-containing proteins comprise one of the subunits of the SCF (SKP1-cullin-F-box) complex, which functions in phosphorylation-dependent ubiquitination. Alternative splicing results in multiple transcript variants. [provided by RefSeq, Jul 2013]	Substrate-recognition component of the SCF (SKP1-CUL1-F-box protein)-type E3 ubiquitin ligase complex.
