# Supplementary material for: Genomic signatures of domestication in Old World camels
Source: Commun Biol. 2020 Jun 19;3:316. doi: 10.1038/s42003-020-1039-5 (PMC7305198; doi:10.1038/s42003-020-1039-5)
Supplement: Supplementary file 9 — Supplementary Data 8 [file 42003_2020_1039_MOESM9_ESM.xlsx]

## Sheet: Bactrian PBS GO Enrichment
GO.ID	Term	Annotated	Significant	Expected	P	FDR
GO:0035563	positive regulation of chromatin binding	5	1	0	0.0015	1
GO:0046886	positive regulation of hormone biosynthe...	6	1	0	0.0018	1
GO:0051573	negative regulation of histone H3-K9 met...	6	1	0	0.0018	1
GO:0008429	phosphatidylethanolamine binding	6	1	0	0.0018	1
GO:0001842	neural fold formation	7	1	0	0.0021	1
GO:0033169	histone H3-K9 demethylation	7	1	0	0.0021	1
GO:0045654	positive regulation of megakaryocyte dif...	7	1	0	0.0021	1
GO:0045793	positive regulation of cell size	7	1	0	0.0021	1
GO:0060215	primitive hemopoiesis	8	1	0	0.0024	1
GO:0032352	positive regulation of hormone metabolic...	9	1	0	0.0026	1
GO:0044232	organelle membrane contact site	6	1	0	0.0026	1
GO:0042501	serine phosphorylation of STAT protein	10	1	0	0.0029	1
GO:0043518	negative regulation of DNA damage respon...	10	1	0	0.0029	1
GO:1902166	negative regulation of intrinsic apoptot...	10	1	0	0.0029	1
GO:0031210	phosphatidylcholine binding	10	1	0	0.0031	1
GO:0050997	quaternary ammonium group binding	10	1	0	0.0031	1
GO:0031061	negative regulation of histone methylati...	11	1	0	0.0032	1
GO:0035561	regulation of chromatin binding	11	1	0	0.0032	1
GO:0051570	regulation of histone H3-K9 methylation	12	1	0	0.0035	1
GO:1902165	regulation of intrinsic apoptotic signal...	13	1	0	0.0038	1
GO:1902254	negative regulation of intrinsic apoptot...	13	1	0	0.0038	1
GO:0004707	MAP kinase activity	14	1	0	0.0043	1
GO:0046885	regulation of hormone biosynthetic proce...	15	1	0	0.0044	1
GO:0032452	histone demethylase activity	17	1	0.01	0.0052	1
GO:0045648	positive regulation of erythrocyte diffe...	18	1	0.01	0.0053	1
GO:1902253	regulation of intrinsic apoptotic signal...	18	1	0.01	0.0053	1
GO:0008134	transcription factor binding	397	2	0.12	0.0054	1
GO:0045652	regulation of megakaryocyte differentiat...	19	1	0.01	0.0056	1
GO:0051569	regulation of histone H3-K4 methylation	19	1	0.01	0.0056	1
GO:0043516	regulation of DNA damage response, signa...	20	1	0.01	0.0059	1
GO:0070076	histone lysine demethylation	20	1	0.01	0.0059	1
GO:1901797	negative regulation of signal transducti...	20	1	0.01	0.0059	1
GO:0016577	histone demethylation	21	1	0.01	0.0062	1
GO:0051567	histone H3-K9 methylation	22	1	0.01	0.0065	1
GO:0006482	protein demethylation	23	1	0.01	0.0067	1
GO:0008214	protein dealkylation	23	1	0.01	0.0067	1
GO:0035162	embryonic hemopoiesis	23	1	0.01	0.0067	1
GO:0016628	oxidoreductase activity, acting on the C...	22	1	0.01	0.0068	1
GO:0032451	demethylase activity	22	1	0.01	0.0068	1
GO:0032350	regulation of hormone metabolic process	24	1	0.01	0.007	1
GO:1902230	negative regulation of intrinsic apoptot...	24	1	0.01	0.007	1
GO:2000648	positive regulation of stem cell prolife...	24	1	0.01	0.007	1
GO:0006144	purine nucleobase metabolic process	25	1	0.01	0.0073	1
GO:0042169	SH2 domain binding	24	1	0.01	0.0074	1
GO:0043425	bHLH transcription factor binding	24	1	0.01	0.0074	1
GO:0031057	negative regulation of histone modificat...	26	1	0.01	0.0076	1
GO:0005544	calcium-dependent phospholipid binding	26	1	0.01	0.008	1
GO:0030851	granulocyte differentiation	28	1	0.01	0.0082	1
GO:0043113	receptor clustering	29	1	0.01	0.0085	1
GO:0060571	morphogenesis of an epithelial fold	29	1	0.01	0.0085	1
GO:0035556	intracellular signal transduction	1851	3	0.54	0.009	1
GO:0043392	negative regulation of DNA binding	32	1	0.01	0.0094	1
GO:0045646	regulation of erythrocyte differentiatio...	32	1	0.01	0.0094	1
GO:1905268	negative regulation of chromatin organiz...	32	1	0.01	0.0094	1
GO:2000179	positive regulation of neural precursor ...	32	1	0.01	0.0094	1
GO:1902229	regulation of intrinsic apoptotic signal...	33	1	0.01	0.0097	1
GO:0050681	androgen receptor binding	32	1	0.01	0.0098	1
GO:0061647	histone H3-K9 modification	34	1	0.01	0.01	1
GO:0043009	chordate embryonic development	576	2	0.17	0.0102	1
GO:0021983	pituitary gland development	35	1	0.01	0.0103	1
GO:0009792	embryo development ending in birth or eg...	582	2	0.17	0.0104	1
GO:0051568	histone H3-K4 methylation	36	1	0.01	0.0105	1
GO:1901796	regulation of signal transduction by p53...	37	1	0.01	0.0108	1
GO:0070405	ammonium ion binding	35	1	0.01	0.0108	1
GO:0030219	megakaryocyte differentiation	38	1	0.01	0.0111	1
GO:0031060	regulation of histone methylation	39	1	0.01	0.0114	1
GO:0042771	intrinsic apoptotic signaling pathway in...	39	1	0.01	0.0114	1
GO:0070988	demethylation	39	1	0.01	0.0114	1
GO:2001021	negative regulation of response to DNA d...	39	1	0.01	0.0114	1
GO:0003281	ventricular septum development	40	1	0.01	0.0117	1
GO:0042446	hormone biosynthetic process	40	1	0.01	0.0117	1
GO:0072091	regulation of stem cell proliferation	40	1	0.01	0.0117	1
GO:0009112	nucleobase metabolic process	42	1	0.01	0.0123	1
GO:0030374	ligand-dependent nuclear receptor transc...	41	1	0.01	0.0126	1
GO:0032091	negative regulation of protein binding	45	1	0.01	0.0132	1
GO:0051668	localization within membrane	49	1	0.01	0.0143	1
GO:0060840	artery development	53	1	0.02	0.0155	1
GO:0002039	p53 binding	51	1	0.02	0.0156	1
GO:2000177	regulation of neural precursor cell prol...	61	1	0.02	0.0178	1
GO:0003279	cardiac septum development	62	1	0.02	0.0181	1
GO:0072332	intrinsic apoptotic signaling pathway by...	62	1	0.02	0.0181	1
GO:2001243	negative regulation of intrinsic apoptot...	64	1	0.02	0.0187	1
GO:0016627	oxidoreductase activity, acting on the C...	61	1	0.02	0.0187	1
GO:0035258	steroid hormone receptor binding	62	1	0.02	0.019	1
GO:0009968	negative regulation of signal transducti...	804	2	0.24	0.0193	1
GO:0021536	diencephalon development	67	1	0.02	0.0196	1
GO:0018107	peptidyl-threonine phosphorylation	68	1	0.02	0.0199	1
GO:0043168	anion binding	2323	3	0.72	0.0199	1
GO:0045639	positive regulation of myeloid cell diff...	69	1	0.02	0.0201	1
GO:0051101	regulation of DNA binding	69	1	0.02	0.0201	1
GO:0018193	peptidyl-amino acid modification	839	2	0.25	0.021	1
GO:0018210	peptidyl-threonine modification	72	1	0.02	0.021	1
GO:0050660	flavin adenine dinucleotide binding	69	1	0.02	0.0211	1
GO:0046425	regulation of JAK-STAT cascade	73	1	0.02	0.0213	1
GO:1904892	regulation of STAT cascade	73	1	0.02	0.0213	1
GO:0010648	negative regulation of cell communicatio...	870	2	0.26	0.0225	1
GO:0023057	negative regulation of signaling	874	2	0.26	0.0227	1
GO:0030330	DNA damage response, signal transduction...	78	1	0.02	0.0228	1
GO:2001251	negative regulation of chromosome organi...	78	1	0.02	0.0228	1
