# Supplementary material for: Genomic signatures of domestication in Old World camels
Source: Commun Biol. 2020 Jun 19;3:316. doi: 10.1038/s42003-020-1039-5 (PMC7305198; doi:10.1038/s42003-020-1039-5)
Supplement: Supplementary file 10 — Supplementary Data 9 [file 42003_2020_1039_MOESM10_ESM.xlsx]

## Sheet: Wild Camel Genes
Scaffold	Genes	Gene Description	OMIM	GO_Terms	Entrez	Uniprot
NW_006210428.1	SPR	sepiapterin reductase (7,8-dihydrobiopterin:NADP+ oxidoreductase)	Dystonia, dopa-responsive, due to sepiapterin reductase deficiency [612716]	P:norepinephrine metabolic process; P:regulation of multicellular organism growth; P:dopamine metabolic process; P:serotonin metabolic process; P:cell morphogenesis involved in neuron differentiation; C:nucleus; F:sepiapterin reductase activity; P:L-phenylalanine metabolic process; C:extracellular exosome; P:voluntary musculoskeletal movement; P:tetrahydrobiopterin biosynthetic process; C:mitocho…	This gene encodes an aldo-keto reductase that catalyzes the NADPH-dependent reduction of pteridine derivatives and is important in the biosynthesis of tetrahydrobiopterin (BH4). Mutations in this gene result in DOPA-responsive dystonia due to sepiaterin reductase deficiency. A pseudogene has been identified on chromosome 1. [provided by RefSeq, Jul 2008]	Catalyzes the final one or two reductions in tetra-hydrobiopterin biosynthesis to form 5,6,7,8-tetrahydrobiopterin.
NW_006210428.1	EXOC6B	exocyst complex component 6B	Spondyloepimetaphyseal dysplasia with joint laxity, type 3 [618395]	P:vesicle docking involved in exocytosis; P:protein transport; C:exocyst	This gene encodes a protein which is a part of the evolutionarily conserved exocyst, a multimeric protein complex necessary for exocytosis, which in turn, is crucial for cell growth, polarity and migration. Disruption of this gene may be associated with phenotypes exhibiting multiple symptoms including intellectual disability and developmental delay (DD). [provided by RefSeq, Jun 2016]	Component of the exocyst complex involved in the docking of exocytic vesicles with fusion sites on the plasma membrane.
