# Supplementary material for: Genomic signatures of domestication in Old World camels
Source: Commun Biol. 2020 Jun 19;3:316. doi: 10.1038/s42003-020-1039-5 (PMC7305198; doi:10.1038/s42003-020-1039-5)
Supplement: Supplementary file 11 — Supplementary Data 10 [file 42003_2020_1039_MOESM11_ESM.xlsx]

## Sheet: Gene List
Transcript	Gene	Description	Go_Terms
XP_006172666.1	A1BG	alpha-1-B glycoprotein	C:extracellular exosome; C:blood microparticle	XP_006172666.1
XP_006181740.1	A1CF	APOBEC1 complementation factor	F:nucleotide binding; F:protein binding; F:double-stranded RNA binding; F:single-stranded RNA binding; C:endoplasmic reticulum; P:mRNA processing; C:apolipoprotein B mRNA editing enzyme complex; P:protein stabilization; P:cytidine to uridine editing; C:nucleoplasm; P:mRNA modification	XP_006181740.1
XP_006192210.1	A2ML1	alpha-2-macroglobulin like 1	C:nucleus; C:extracellular space; F:serine-type endopeptidase inhibitor activity; F:zinc ion binding; C:extracellular exosome; P:negative regulation of endopeptidase activity	XP_006192210.1
XP_006176298.1	A3GALT2	alpha 1,3-galactosyltransferase 2	P:carbohydrate metabolic process; F:alpha-1,3-galactosyltransferase activity; C:membrane	XP_006176298.1
XP_006174783.1	A4GALT	alpha 1,4-galactosyltransferase	F:toxic substance binding; P:globoside biosynthetic process; P:plasma membrane organization; C:extracellular exosome; C:membrane; F:lactosylceramide 4-alpha-galactosyltransferase activity	XP_006174783.1
XP_006177522.1	A4GNT	alpha-1,4-N-acetylglucosaminyltransferase	F:acetylglucosaminyltransferase activity; P:protein O-linked glycosylation; F:metal ion binding; P:negative regulation of epithelial cell proliferation	XP_006177522.1
XP_006182505.1	AAAS	aladin WD repeat nucleoporin	P:nucleocytoplasmic transport; C:centrosome; C:nuclear membrane; C:cytoplasm; P:fertilization; P:learning; C:nuclear pore	XP_006182505.1
XP_006173132.1	AACS	acetoacetyl-CoA synthetase	P:response to nutrient; P:response to organic cyclic compound; P:fatty acid metabolic process; F:ATP binding; P:response to ethanol; P:cellular response to glucose stimulus; F:acetoacetate-CoA ligase activity; P:liver development; P:response to drug; F:butyrate-CoA ligase activity; C:cytosol; P:positive regulation of insulin secretion; P:response to oleic acid; P:response to organonitrogen compou…	XP_006173132.1
XP_006189146.1	AADAC	arylacetamide deacetylase	C:endoplasmic reticulum membrane; F:serine hydrolase activity; P:metabolic process; C:integral component of membrane; F:triglyceride lipase activity; F:deacetylase activity; P:positive regulation of triglyceride catabolic process	XP_006189146.1
XP_006189147.1	AADACL2	arylacetamide deacetylase like 2	P:metabolic process; C:integral component of membrane; F:carboxylic ester hydrolase activity	XP_006189147.1
XP_006193819.1	AADACL3	arylacetamide deacetylase like 3	P:metabolic process; C:integral component of membrane; F:carboxylic ester hydrolase activity	XP_006193819.1
XP_006181429.1	AADAT	aminoadipate aminotransferase	F:pyridoxal phosphate binding; P:glutamate metabolic process; F:protein homodimerization activity; C:mitochondrion; F:2-aminoadipate transaminase activity; P:biosynthetic process; F:kynurenine-oxoglutarate transaminase activity; P:L-kynurenine metabolic process; P:2-oxoglutarate metabolic process; P:L-lysine catabolic process to acetyl-CoA via saccharopine	XP_006181429.1
XP_006184096.1	AAGAB	alpha- and gamma-adaptin binding protein	C:nucleus; C:cytoplasm	XP_006184096.1
XP_006192854.1	AAK1	AP2 associated kinase 1	C:cell leading edge; P:regulation of protein localization; P:protein autophosphorylation; F:Notch binding; F:protein serine/threonine kinase activity; P:endocytosis; P:positive regulation of Notch signaling pathway; F:ATP binding; C:terminal bouton; C:coated pit; C:clathrin-coated vesicle; P:protein stabilization; C:extrinsic component of plasma membrane; P:regulation of clathrin-mediated endocyt…	XP_006192854.1
XP_006191710.1	AAMDC	adipogenesis associated, Mth938 domain containing	C:cytoplasm; P:negative regulation of apoptotic process; P:positive regulation of fat cell differentiation; P:positive regulation of transcription from RNA polymerase II promoter	XP_006191710.1
XP_006186891.1	AAMP	angio associated migratory cell protein	P:smooth muscle cell migration; C:cytoplasm; P:angiogenesis; P:cell differentiation; F:heparin binding; P:positive regulation of endothelial cell migration; C:plasma membrane; P:positive regulation of angiogenesis; C:cell surface	XP_006186891.1
XP_006176563.1	AANAT	aralkylamine N-acetyltransferase	C:perinuclear region of cytoplasm; F:protein binding; F:arylamine N-acetyltransferase activity; P:cellular response to cAMP; P:melatonin biosynthetic process; P:N-terminal protein amino acid acetylation; P:circadian rhythm; F:aralkylamine N-acetyltransferase activity	XP_006176563.1
XP_006188664.1	AAR2	AAR2 splicing factor homolog	0	XP_006188664.1
XP_006172795.1	AARS	alanyl-tRNA synthetase	F:zinc ion binding; P:regulation of translational fidelity; F:aminoacyl-tRNA editing activity; P:response to amino acid; F:tRNA binding; P:protein folding; P:tRNA modification; P:negative regulation of neuron apoptotic process; F:ATP binding; P:cerebellar Purkinje cell layer development; C:extracellular exosome; P:hair follicle development; F:alanine-tRNA ligase activity; P:endoplasmic reticulum …	XP_006172795.1
XP_006190774.1	AARS2	alanyl-tRNA synthetase 2, mitochondrial	F:ATP binding; F:zinc ion binding; F:alanine-tRNA ligase activity; C:mitochondrion; P:mitochondrial alanyl-tRNA aminoacylation; F:tRNA binding; P:mitochondrial respiratory chain complex assembly	XP_006190774.1
XP_006175222.1	AARSD1	alanyl-tRNA synthetase domain containing 1	F:nucleic acid binding; F:ATP binding; F:alanine-tRNA ligase activity; P:alanyl-tRNA aminoacylation	XP_006175222.1
XP_006177390.1	AASDH	aminoadipate-semialdehyde dehydrogenase	F:catalytic activity; P:metabolic process	XP_006177390.1
XP_006186434.1	AASDHPPT	aminoadipate-semialdehyde dehydrogenase-phosphopantetheinyl transferase	F:magnesium ion binding; C:extracellular exosome; P:macromolecule biosynthetic process; F:holo-[acyl-carrier-protein] synthase activity	XP_006186434.1
XP_006183921.1	AASS	aminoadipate-semialdehyde synthase	F:saccharopine dehydrogenase (NAD+, L-glutamate-forming) activity; F:saccharopine dehydrogenase (NADP+, L-lysine-forming) activity; C:mitochondrion; P:oxidation-reduction process; P:L-lysine catabolic process to acetyl-CoA via saccharopine	XP_006183921.1
XP_006173666.1	AATF	apoptosis antagonizing transcription factor	P:embryonic cleavage; P:ribosome biogenesis; P:apoptotic signaling pathway; C:Golgi apparatus; P:cell adhesion; C:nucleolus; P:cellular response to DNA damage stimulus; P:positive regulation of transcription from RNA polymerase II promoter; F:leucine zipper domain binding; P:regulation of mitotic cell cycle; P:negative regulation of amyloid precursor protein biosynthetic process; F:poly(A) RNA bi…	XP_006173666.1
XP_006190651.1	ABAT	4-aminobutyrate aminotransferase	F:pyridoxal phosphate binding; F:protein homodimerization activity; P:gamma-aminobutyric acid catabolic process; P:synaptic transmission; P:copulation; P:negative regulation of blood pressure; P:response to nicotine; P:neurotransmitter catabolic process; C:neuron projection; P:neurotransmitter secretion; P:response to ethanol; C:extracellular exosome; P:response to hypoxia; P:locomotory behavior;…	XP_006190651.1
XP_006184864.1	ABCA1	ATP binding cassette subfamily A member 1	F:ATPase activity; P:response to low-density lipoprotein particle; C:external side of plasma membrane; P:cholesterol metabolic process; C:Golgi apparatus; P:cholesterol homeostasis; P:phospholipid homeostasis; C:integral component of plasma membrane; F:ATP binding; F:phospholipid transporter activity; P:phagocytosis, engulfment; P:reverse cholesterol transport; P:phospholipid translocation; P:pos…	XP_006184864.1
XP_006190391.1	ABCA10	ATP binding cassette subfamily A member 10	F:ATPase activity; F:ATP binding; C:integral component of membrane; P:transport	XP_006190391.1
XP_006184367.1	ABCA12	ATP binding cassette subfamily A member 12	F:ATPase activity; P:positive regulation of protein localization to cell surface; P:lipid homeostasis; F:apolipoprotein A-I receptor binding; C:mitochondrial inner membrane; C:plasma membrane; P:surfactant homeostasis; P:establishment of skin barrier; F:ATP binding; P:lung alveolus development; F:lipid transporter activity; P:regulated exocytosis; P:positive regulation of cholesterol efflux; C:cy…	XP_006184367.1
XP_006178696.1	ABCA13	ATP binding cassette subfamily A member 13	F:nucleotide binding; C:membrane	XP_006178696.1
XP_006194994.1	ABCA2	ATP binding cassette subfamily A member 2	F:ATPase activity; F:ATP binding; C:endosome; C:membrane; P:regulation of intracellular cholesterol transport; P:response to steroid hormone; P:cholesterol homeostasis; C:lysosome; P:regulation of transcription from RNA polymerase II promoter	XP_006194994.1
XP_006174096.1	ABCA3	ATP binding cassette subfamily A member 3	F:ATPase activity; F:ATP binding; C:extracellular space; C:alveolar lamellar body membrane; P:transport; C:plasma membrane	XP_006174096.1
XP_006190980.1	ABCA4	ATP binding cassette subfamily A member 4	C:integral component of plasma membrane; F:ATP binding; P:phospholipid transfer to membrane; F:ATPase activity, coupled to transmembrane movement of substances; F:protein binding; P:transmembrane transport; P:phospholipid translocation; P:photoreceptor cell maintenance; F:phospholipid-translocating ATPase activity; P:visual perception; C:photoreceptor outer segment membrane	XP_006190980.1
XP_006194782.1	ABCA5	ATP binding cassette subfamily A member 5	F:ATPase activity; C:late endosome membrane; F:ATP binding; P:reverse cholesterol transport; P:high-density lipoprotein particle remodeling; C:integral component of membrane; C:Golgi membrane; P:negative regulation of macrophage derived foam cell differentiation; P:cholesterol efflux; C:lysosomal membrane	XP_006194782.1
XP_006190389.1	ABCA6	ATP binding cassette subfamily A member 6	F:ATPase activity; F:ATP binding	XP_006190389.1
XP_006177513.1	ABCA8	ATP binding cassette subfamily A member 8	F:ATPase activity; F:ATP binding; C:mitochondrion	XP_006177513.1
XP_006190390.1	ABCA9	ATP binding cassette subfamily A member 9	F:ATPase activity; F:ATP binding; C:mitochondrion	XP_006190390.1
XP_006192273.1	ABCB1	ATP binding cassette subfamily B member 1	F:ATP binding; F:ATPase activity, coupled to transmembrane movement of substances; C:extracellular exosome; P:G2/M transition of mitotic cell cycle; P:transmembrane transport; P:stem cell proliferation; C:integral component of membrane; C:cell surface	XP_006192273.1
XP_006183791.1	ABCB10	ATP binding cassette subfamily B member 10	F:ATP binding; F:ATPase activity, coupled to transmembrane movement of substances; F:protein homodimerization activity; P:transmembrane transport; C:integral component of mitochondrial membrane; C:mitochondrial inner membrane	XP_006183791.1
XP_006182919.1	ABCB11	ATP binding cassette subfamily B member 11	C:intercellular canaliculus; F:canalicular bile acid transmembrane transporter activity; F:ATP binding; F:ATPase activity, coupled to transmembrane movement of substances; C:extracellular exosome; P:transmembrane transport; C:apical part of cell; C:integral component of membrane; P:canalicular bile acid transport	XP_006182919.1
XP_006192283.1	ABCB4	ATP binding cassette subfamily B member 4	C:intercellular canaliculus; F:ATP binding; F:ATPase activity, coupled to transmembrane movement of substances; P:transmembrane transport; C:integral component of membrane	XP_006192283.1
XP_006182036.1	ABCB5	ATP binding cassette subfamily B member 5	C:integral component of plasma membrane; F:ATP binding; P:antigen processing and presentation of endogenous peptide antigen via MHC class Ib via ER pathway, TAP-dependent; F:ATPase activity, coupled to transmembrane movement of substances; P:regulation of membrane potential; P:transmembrane transport; F:efflux transmembrane transporter activity; P:antigen processing and presentation of exogenous …	XP_006182036.1
XP_006186921.1	ABCB6	ATP binding cassette subfamily B member 6 (Langereis blood group)	P:transmembrane transport; F:efflux transmembrane transporter activity; C:endoplasmic reticulum; C:Golgi apparatus; P:brain development; P:skin development; C:plasma membrane; F:heme binding; C:integral component of mitochondrial outer membrane; F:ATP binding; C:endosome; C:extracellular exosome; P:porphyrin-containing compound biosynthetic process; F:heme-transporting ATPase activity; P:heme tra…	XP_006186921.1
XP_006192712.1	ABCB7	ATP binding cassette subfamily B member 7	P:cellular iron ion homeostasis; F:ATP binding; F:ATPase activity, coupled to transmembrane movement of substances; P:transmembrane transport; C:integral component of membrane; C:mitochondrial inner membrane	XP_006192712.1
XP_006190585.1	ABCB8	ATP binding cassette subfamily B member 8	F:ATP binding; F:ATPase activity, coupled to transmembrane movement of substances; P:transmembrane transport; C:mitochondrion; C:integral component of membrane; C:nucleolus	XP_006190585.1
XP_006178274.1	ABCB9	ATP binding cassette subfamily B member 9	F:ATP binding; F:protein homodimerization activity; P:transmembrane transport; F:peptide-transporting ATPase activity; C:integral component of endoplasmic reticulum membrane; P:peptide transport; C:lysosomal membrane	XP_006178274.1
XP_006179164.1	ABCC1	ATP binding cassette subfamily C member 1	C:integral component of plasma membrane; F:ATP binding; F:ATPase activity, coupled to transmembrane movement of substances; C:extracellular exosome; P:transmembrane transport; P:metabolic process	XP_006179164.1
XP_006190746.1	ABCC10	ATP binding cassette subfamily C member 10	F:ATP binding; F:ATPase activity, coupled to transmembrane movement of substances; P:transmembrane transport; C:integral component of membrane; C:lysosomal membrane	XP_006190746.1
XP_006183606.1	ABCC11	ATP binding cassette subfamily C member 11	C:integral component of plasma membrane; F:ATP binding; F:ATPase activity, coupled to transmembrane movement of substances; C:extracellular exosome; P:transmembrane transport; F:organic anion transmembrane transporter activity; F:purine nucleotide transmembrane transporter activity; P:organic anion transport; P:purine nucleotide transport	XP_006183606.1
XP_006183605.1	ABCC12	ATP binding cassette subfamily C member 12	F:ATP binding; F:ATPase activity, coupled to transmembrane movement of substances; P:transmembrane transport; C:mitochondrion; C:integral component of membrane	XP_006183605.1
XP_006182975.1	ABCC2	ATP binding cassette subfamily C member 2	C:intercellular canaliculus; C:integral component of plasma membrane; F:ATP binding; F:ATPase activity, coupled to transmembrane movement of substances; P:transmembrane transport; C:apical plasma membrane	XP_006182975.1
XP_006177042.1	ABCC3	ATP binding cassette subfamily C member 3	C:integral component of plasma membrane; F:ATP binding; F:ATPase activity, coupled to transmembrane movement of substances; P:transmembrane transport	XP_006177042.1
XP_006191481.1	ABCC4	ATP binding cassette subfamily C member 4	F:ATP binding; F:ATPase activity, coupled to transmembrane movement of substances; P:transmembrane transport; C:integral component of membrane; C:platelet dense granule membrane; C:plasma membrane	XP_006191481.1
XP_006187654.1	ABCC5	ATP binding cassette subfamily C member 5	F:ATP binding; F:ATPase activity, coupled to transmembrane movement of substances; P:transmembrane transport; C:mitochondrion; C:integral component of membrane	XP_006187654.1
XP_006179144.1	ABCC6	ATP binding cassette subfamily C member 6	F:ATP binding; F:ATPase activity, coupled to transmembrane movement of substances; P:transmembrane transport; C:integral component of membrane	XP_006179144.1
XP_006195196.1	ABCC8	ATP binding cassette subfamily C member 8	P:potassium ion transport; F:ATP binding; F:sulfonylurea receptor activity; F:ATPase activity, coupled to transmembrane movement of substances; P:transmembrane transport; P:signal transduction; C:voltage-gated potassium channel complex; F:ion channel binding	XP_006195196.1
XP_006184594.1	ABCC9	ATP binding cassette subfamily C member 9	F:ATP binding; F:sulfonylurea receptor activity; F:ATPase activity, coupled to transmembrane movement of substances; P:potassium ion transmembrane transport; P:signal transduction; C:voltage-gated potassium channel complex; C:sarcolemma; P:defense response to virus; F:potassium channel activity; F:ion channel binding; C:sarcomere	XP_006184594.1
XP_006194467.1	ABCD1	ATP binding cassette subfamily D member 1	F:ATPase activity, coupled to transmembrane movement of substances; P:long-chain fatty acid catabolic process; F:protein homodimerization activity; P:transmembrane transport; P:very long-chain fatty acid catabolic process; F:peroxisomal fatty-acyl-CoA transporter activity; F:ATP binding; P:fatty acid beta-oxidation; C:integral component of peroxisomal membrane; C:perinuclear region of cytoplasm; …	XP_006194467.1
XP_006184294.1	ABCD2	ATP binding cassette subfamily D member 2	C:peroxisome; F:ATP binding; F:ATPase activity, coupled to transmembrane movement of substances; P:fatty acid beta-oxidation; F:protein homodimerization activity; P:transmembrane transport; P:positive regulation of fatty acid beta-oxidation; C:mitochondrion; C:integral component of membrane; P:very long-chain fatty acid catabolic process	XP_006184294.1
XP_006190981.1	ABCD3	ATP binding cassette subfamily D member 3	C:peroxisomal membrane; F:ATP binding; F:ATPase activity, coupled to transmembrane movement of substances; P:fatty acid beta-oxidation; F:protein homodimerization activity; P:transmembrane transport; P:peroxisome organization; C:integral component of membrane; C:cytosol; P:very long-chain fatty acid catabolic process; C:peroxisomal matrix; C:mitochondrial inner membrane	XP_006190981.1
XP_006184546.1	ABCD4	ATP binding cassette subfamily D member 4	C:endoplasmic reticulum membrane; C:peroxisome; F:ATP binding; F:ATPase activity, coupled to transmembrane movement of substances; P:transmembrane transport; C:integral component of membrane; P:cobalamin metabolic process	XP_006184546.1
XP_006187279.1	ABCE1	ATP binding cassette subfamily E member 1	F:ATPase activity; F:ATP binding; F:ribonuclease inhibitor activity; P:negative regulation of catalytic activity; C:mitochondrion; C:membrane; P:viral process; F:iron-sulfur cluster binding; P:response to virus; P:RNA catabolic process	XP_006187279.1
XP_006191690.1	ABCF1	ATP binding cassette subfamily F member 1	F:ATPase activity; F:ATP binding; P:positive regulation of translation; F:translation activator activity; F:ribosome binding; C:membrane; P:translational initiation; C:polysomal ribosome; F:poly(A) RNA binding	XP_006191690.1
XP_006174933.1	ABCF2	ATP binding cassette subfamily F member 2	F:ATPase activity; F:ATP binding; C:mitochondrion; C:membrane	XP_006174933.1
XP_006183309.1	ABCF3	ATP binding cassette subfamily F member 3	F:ATPase activity; F:ATP binding; C:membrane	XP_006183309.1
XP_006177832.1	ABCG1	ATP binding cassette subfamily G member 1	P:high-density lipoprotein particle remodeling; P:low-density lipoprotein particle remodeling; P:response to high density lipoprotein particle; C:external side of plasma membrane; P:cholesterol metabolic process; C:Golgi membrane; P:positive regulation of cholesterol biosynthetic process; P:lipoprotein metabolic process; P:cholesterol homeostasis; P:phospholipid homeostasis; C:nucleoplasm; C:endo…	XP_006177832.1
XP_006175535.1	ABCG2	ATP binding cassette subfamily G member 2 (Junior blood group)	F:ATPase activity; F:ATP binding; C:mitochondrial membrane; F:protein homodimerization activity; C:integral component of membrane; P:transport; C:plasma membrane; P:urate metabolic process	XP_006175535.1
XP_006175356.1	ABCG4	ATP binding cassette subfamily G member 4	F:ATPase activity; F:ATP binding; F:protein homodimerization activity; P:transmembrane transport; F:protein heterodimerization activity; C:integral component of membrane; P:cholesterol efflux; C:plasma membrane; F:cholesterol transporter activity	XP_006175356.1
XP_006186863.1	ABCG5	ATP binding cassette subfamily G member 5	F:ATPase activity; P:negative regulation of intestinal phytosterol absorption; F:ATP binding; F:protein heterodimerization activity; P:cholesterol efflux; P:negative regulation of intestinal cholesterol absorption; P:cholesterol homeostasis; C:apical plasma membrane; F:cholesterol transporter activity; P:excretion	XP_006186863.1
XP_006186862.1	ABCG8	ATP binding cassette subfamily G member 8	F:ATPase activity; P:negative regulation of intestinal phytosterol absorption; F:ATP binding; F:protein heterodimerization activity; P:phospholipid transport; P:cholesterol efflux; P:negative regulation of intestinal cholesterol absorption; P:cholesterol homeostasis; C:apical plasma membrane; F:cholesterol transporter activity; P:excretion	XP_006186862.1
XP_006189776.1	ABHD1	abhydrolase domain containing 1	P:metabolic process; C:integral component of membrane; F:carboxylic ester hydrolase activity	XP_006189776.1
XP_006194749.1	ABHD10	abhydrolase domain containing 10	P:glucuronoside catabolic process; C:mitochondrion; C:cytosol; F:hydrolase activity, hydrolyzing O-glycosyl compounds	XP_006194749.1
XP_006181014.1	ABHD11	abhydrolase domain containing 11	C:mitochondrion; P:metabolic process; F:hydrolase activity	XP_006181014.1
XP_006185278.1	ABHD12	abhydrolase domain containing 12	C:AMPA glutamate receptor complex; P:adult walking behavior; F:acylglycerol lipase activity; P:response to auditory stimulus; P:phosphatidylserine catabolic process	XP_006185278.1
XP_006193332.1	ABHD12B	abhydrolase domain containing 12B	P:metabolic process; F:hydrolase activity	XP_006193332.1
XP_006195241.1	ABHD13	abhydrolase domain containing 13	P:metabolic process; C:integral component of membrane; F:hydrolase activity	XP_006195241.1
XP_006180035.1	ABHD14A	abhydrolase domain containing 14A	C:extracellular exosome; C:cytoplasm; P:metabolic process; F:hydrolase activity	XP_006180035.1
XP_006180034.1	ABHD14B	abhydrolase domain containing 14B	C:extracellular exosome; F:RNA binding; P:metabolic process; C:cytosol; C:nucleolus; P:positive regulation of transcription from RNA polymerase II promoter; F:hydrolase activity	XP_006180034.1
XP_006185103.1	ABHD15	abhydrolase domain containing 15	C:membrane	XP_006185103.1
XP_006178831.1	ABHD16A	abhydrolase domain containing 16A	P:metabolic process; C:integral component of membrane; F:hydrolase activity	XP_006178831.1
XP_006175651.1	ABHD16B	abhydrolase domain containing 16B	P:metabolic process; F:hydrolase activity	XP_006175651.1
XP_006173431.1	ABHD17A	abhydrolase domain containing 17A	C:membrane; P:metabolic process; C:extracellular region; F:hydrolase activity	XP_006173431.1
XP_006194785.1	ABHD17B	abhydrolase domain containing 17B	F:coenzyme F390-G hydrolase activity; F:GPI-anchor transamidase activity; C:membrane; F:coenzyme F390-A hydrolase activity; P:metabolic process; C:extracellular region	XP_006194785.1
XP_006189696.1	ABHD17C	abhydrolase domain containing 17C	P:metabolic process; F:hydrolase activity	XP_006189696.1
XP_006192630.1	ABHD2	abhydrolase domain containing 2	P:metabolic process; C:integral component of membrane; P:response to wounding; F:carboxylic ester hydrolase activity; P:negative regulation of cell migration	XP_006192630.1
XP_006191831.1	ABHD3	abhydrolase domain containing 3	P:metabolic process; C:integral component of membrane; F:carboxylic ester hydrolase activity	XP_006191831.1
XP_006175946.1	ABHD4	abhydrolase domain containing 4	F:prenylcysteine methylesterase activity; F:methyl indole-3-acetate esterase activity; F:Ser-tRNA(Thr) hydrolase activity; F:methyl salicylate esterase activity; F:endosulfan lactone lactonase activity; F:methyl jasmonate esterase activity; F:L-ascorbate 6-phosphate lactonase activity; F:Cys-tRNA(Pro) hydrolase activity; F:Ala-tRNA(Pro) hydrolase activity; F:phospholipase activity; F:all-trans-re…	XP_006175946.1
XP_006181408.1	ABHD5	abhydrolase domain containing 5	C:lipid particle; F:1-acylglycerol-3-phosphate O-acyltransferase activity; C:nucleus; P:negative regulation of sequestering of triglyceride; P:cell differentiation; C:cytosol; F:triglyceride lipase activity; P:positive regulation of triglyceride catabolic process; P:fatty acid metabolic process; P:positive regulation of lipoprotein lipase activity; P:phosphatidic acid biosynthetic process	XP_006181408.1
XP_006184883.1	ABHD6	abhydrolase domain containing 6	C:AMPA glutamate receptor complex; F:acylglycerol lipase activity; C:extracellular exosome; C:mitochondrion; P:metabolic process; P:regulation of endocannabinoid signaling pathway; P:long term synaptic depression; P:negative regulation of cell migration	XP_006184883.1
XP_006174855.1	ABHD8	abhydrolase domain containing 8	P:metabolic process; F:hydrolase activity	XP_006174855.1
XP_006191970.1	ABI1	abl interactor 1	C:postsynaptic density; P:peptidyl-tyrosine phosphorylation; P:negative regulation of cell proliferation; P:positive regulation of protein tyrosine kinase activity; P:Fc-gamma receptor signaling pathway involved in phagocytosis; C:growth cone; C:extracellular exosome; C:postsynaptic membrane; P:megakaryocyte development; C:cytosol; F:protein complex binding; C:lamellipodium; P:actin polymerizatio…	XP_006191970.1
XP_006194335.1	ABI2	abl interactor 2	P:Rac protein signal transduction; P:peptidyl-tyrosine phosphorylation; F:oxidoreductase activity, acting on paired donors, with incorporation or reduction of molecular oxygen; P:learning or memory; C:dendrite; F:proline-rich region binding; F:iron ion binding; F:Rac GTPase binding; P:camera-type eye development; C:cytosol; F:SH3 domain binding; F:protein complex binding; P:cell migration; F:kina…	XP_006194335.1
XP_006194114.1	ABI3	ABI family member 3	C:cytoplasm; C:membrane; P:regulation of cell migration; C:lamellipodium	XP_006194114.1
XP_006188608.1	ABI3BP	ABI family member 3 binding protein	C:extracellular space; C:interstitial matrix; F:collagen binding; P:extracellular matrix organization; F:heparin binding; P:positive regulation of cell-substrate adhesion	XP_006188608.1
XP_006181989.1	ABL1	ABL proto-oncogene 1, non-receptor tyrosine kinase	P:cell cycle arrest; F:protein C-terminus binding; P:epidermal growth factor receptor signaling pathway; P:signal transduction in response to DNA damage; P:axon guidance; P:negative regulation of ubiquitin-protein transferase activity; P:mitochondrial depolarization; P:autophagy; C:actin cytoskeleton; C:cytosol; C:extrinsic component of cytoplasmic side of plasma membrane; F:manganese ion binding…	XP_006181989.1
XP_006183083.1	ABL2	ABL proto-oncogene 2, non-receptor tyrosine kinase	P:epidermal growth factor receptor signaling pathway; P:peptidyl-tyrosine autophosphorylation; P:platelet-derived growth factor receptor signaling pathway; P:regulation of apoptotic process; F:receptor binding; P:regulation of cell proliferation; F:magnesium ion binding; F:ATP binding; F:non-membrane spanning protein tyrosine kinase activity; P:positive regulation of oxidoreductase activity; P:ce…	XP_006183083.1
XP_006183550.1	ABLIM1	actin binding LIM protein 1	F:zinc ion binding; F:actin binding; P:cytoskeleton organization; C:cytoplasm; C:stress fiber; P:cilium assembly; P:axon guidance; P:lamellipodium assembly; P:visual perception; P:positive regulation of transcription from RNA polymerase II promoter; C:lamellipodium; P:organ morphogenesis	XP_006183550.1
XP_006174561.1	ABLIM2	actin binding LIM protein family member 2	F:zinc ion binding; F:actin binding; P:transcription, DNA-templated; C:actin cytoskeleton; P:axon guidance; P:positive regulation of transcription from RNA polymerase II promoter; P:actin cytoskeleton organization; C:myofibril	XP_006174561.1
XP_006175982.1	ABLIM3	actin binding LIM protein family member 3	F:zinc ion binding; F:actin binding; P:transcription, DNA-templated; P:positive regulation of transcription from RNA polymerase II promoter; P:actin cytoskeleton organization	XP_006175982.1
XP_006185033.1	ABR	active BCR-related	P:negative regulation of inflammatory response; F:Rho guanyl-nucleotide exchange factor activity; P:brain development; P:negative regulation of neutrophil degranulation; C:plasma membrane; P:inner ear morphogenesis; C:cytosol; P:response to lipopolysaccharide; F:GTPase activator activity; P:positive regulation of phagocytosis; P:actin cytoskeleton organization; P:positive regulation of GTPase act…	XP_006185033.1
XP_006189137.1	ABRA	actin binding Rho activating protein	P:positive regulation of Rho protein signal transduction; F:transcription coactivator activity; F:actin binding; P:transcription, DNA-templated; P:protein import into nucleus, translocation; C:actin cytoskeleton; P:positive regulation of transcription from RNA polymerase II promoter; P:positive regulation of sequence-specific DNA binding transcription factor activity; C:plasma membrane; C:sarcome…	XP_006189137.1
XP_006188561.1	ABRACL	ABRA C-terminal like	0	XP_006188561.1
XP_006182222.1	ABT1	activator of basal transcription 1	F:nucleotide binding; C:transcription factor complex; P:spinal cord motor neuron differentiation; P:transcription from RNA polymerase II promoter; F:poly(A) RNA binding; P:regulation of transcription from RNA polymerase II promoter	XP_006182222.1
XP_006193647.1	ABTB1	ankyrin repeat and BTB domain containing 1	C:cytoplasm; C:nucleolus; C:plasma membrane	XP_006193647.1
XP_006195113.1	ABTB2	ankyrin repeat and BTB domain containing 2	C:nucleus; F:protein heterodimerization activity; P:cellular response to toxic substance	XP_006195113.1
XP_006173724.1	ACAA1	acetyl-CoA acyltransferase 1	C:peroxisome; P:fatty acid beta-oxidation; F:transferase activity, transferring acyl groups other than amino-acyl groups; C:membrane; P:very long-chain fatty acid metabolic process; P:bile acid metabolic process; F:palmitoyl-CoA oxidase activity	XP_006173724.1
XP_006177959.1	ACAA2	acetyl-CoA acyltransferase 2	C:myosin complex; P:cholesterol biosynthetic process; P:negative regulation of mitochondrial membrane permeability involved in apoptotic process; P:negative regulation of mitochondrial outer membrane permeabilization involved in apoptotic signaling pathway; C:mitochondrial inner membrane; P:fatty acid metabolic process; F:motor activity; F:poly(A) RNA binding; F:ATP binding; C:extracellular exoso…	XP_006177959.1
XP_006173653.1	ACACA	acetyl-CoA carboxylase alpha	P:malonyl-CoA biosynthetic process; P:acetyl-CoA metabolic process; P:lipid homeostasis; F:biotin carboxylase activity; P:multicellular organismal protein metabolic process; P:fatty acid biosynthetic process; P:tissue homeostasis; F:ATP binding; C:extracellular exosome; P:protein homotetramerization; F:acetyl-CoA carboxylase activity; F:metal ion binding; C:mitochondrion; C:cytosol	XP_006173653.1
XP_006176211.1	ACACB	acetyl-CoA carboxylase beta	P:malonyl-CoA biosynthetic process; F:biotin binding; P:acetyl-CoA metabolic process; P:energy reserve metabolic process; F:biotin carboxylase activity; P:response to organic cyclic compound; C:mitochondrial outer membrane; P:fatty acid biosynthetic process; P:carnitine shuttle; C:nucleus; F:ATP binding; F:protein binding; P:biotin metabolic process; P:protein homotetramerization; F:acetyl-CoA ca…	XP_006176211.1
XP_006178146.1	ACAD10	acyl-CoA dehydrogenase family member 10	F:acyl-CoA dehydrogenase activity; F:flavin adenine dinucleotide binding; P:oxidation-reduction process; F:transferase activity, transferring phosphorus-containing groups; F:hydrolase activity	XP_006178146.1
XP_006180144.1	ACAD9	acyl-CoA dehydrogenase family member 9	F:acyl-CoA dehydrogenase activity; C:nucleus; C:dendrite; F:flavin adenine dinucleotide binding; C:mitochondrion; P:oxidation-reduction process	XP_006180144.1
XP_006182202.1	ACADL	acyl-CoA dehydrogenase, long chain	P:negative regulation of fatty acid biosynthetic process; P:fatty acid beta-oxidation using acyl-CoA dehydrogenase; C:mitochondrial matrix; F:flavin adenine dinucleotide binding; P:negative regulation of fatty acid oxidation; P:carnitine metabolic process, CoA-linked; P:temperature homeostasis; F:palmitoyl-CoA oxidase activity; P:carnitine catabolic process; F:long-chain-acyl-CoA dehydrogenase ac…	XP_006182202.1
XP_006193536.1	ACADM	acyl-CoA dehydrogenase, C-4 to C-12 straight chain	P:post-embryonic development; P:response to starvation; P:regulation of gluconeogenesis; P:response to cold; P:glycogen biosynthetic process; P:fatty acid beta-oxidation using acyl-CoA dehydrogenase; F:medium-chain-acyl-CoA dehydrogenase activity; C:mitochondrial matrix; F:flavin adenine dinucleotide binding; P:liver development; P:carnitine metabolic process, CoA-linked; P:medium-chain fatty aci…	XP_006193536.1
XP_006178199.1	ACADS	acyl-CoA dehydrogenase, C-2 to C-3 short chain	F:acyl-CoA dehydrogenase activity; C:nucleus; P:fatty acid beta-oxidation using acyl-CoA dehydrogenase; C:mitochondrial membrane; P:protein homotetramerization; C:mitochondrial matrix; F:fatty-acyl-CoA binding; F:flavin adenine dinucleotide binding; F:butyryl-CoA dehydrogenase activity; P:response to glucocorticoid; P:response to starvation; P:butyrate catabolic process	XP_006178199.1
XP_006188782.1	ACADSB	acyl-CoA dehydrogenase, short/branched chain	F:acyl-CoA dehydrogenase activity; C:extracellular exosome; P:branched-chain amino acid catabolic process; C:mitochondrial matrix; F:flavin adenine dinucleotide binding; P:oxidation-reduction process; P:cellular nitrogen compound metabolic process; P:fatty acid metabolic process	XP_006188782.1
XP_006175843.1	ACADVL	acyl-CoA dehydrogenase, very long chain	F:acyl-CoA dehydrogenase activity; P:epithelial cell differentiation; P:negative regulation of fatty acid biosynthetic process; P:fatty acid beta-oxidation using acyl-CoA dehydrogenase; F:flavin adenine dinucleotide binding; P:negative regulation of fatty acid oxidation; P:temperature homeostasis; C:nucleolus; C:mitochondrial nucleoid; P:regulation of cholesterol metabolic process	XP_006175843.1
XP_006192626.1	ACAN	aggrecan	C:basement membrane; F:protein binding; P:central nervous system development; P:cartilage condensation; F:calcium ion binding; P:chondrocyte development; P:cell adhesion; F:hyaluronic acid binding; P:proteoglycan biosynthetic process; P:collagen fibril organization; F:carbohydrate binding; F:extracellular matrix structural constituent	XP_006192626.1
XP_006175854.1	ACAP1	ArfGAP with coiled-coil, ankyrin repeat and PH domains 1	F:protein phosphatase inhibitor activity; F:zinc ion binding; F:GTPase activator activity; P:negative regulation of catalytic activity; C:membrane; P:protein homooligomerization; P:regulation of GTPase activity; P:regulation of phosphoprotein phosphatase activity; P:positive regulation of GTPase activity	XP_006175854.1
XP_006179024.1	ACAP2	ArfGAP with coiled-coil, ankyrin repeat and PH domains 2	F:zinc ion binding; F:GTPase activator activity; P:protein localization to endosome; P:cellular response to nerve growth factor stimulus; P:regulation of GTPase activity; C:endosome membrane; F:Rab GTPase binding; P:positive regulation of GTPase activity	XP_006179024.1
XP_006175480.1	ACAP3	ArfGAP with coiled-coil, ankyrin repeat and PH domains 3	F:zinc ion binding; F:GTPase activator activity; P:regulation of GTPase activity; P:positive regulation of GTPase activity	XP_006175480.1
XP_006189901.1	ACAT1	acetyl-CoA acetyltransferase 1	P:cholesterol metabolic process; P:response to starvation; P:ketone body catabolic process; P:ketone body biosynthetic process; P:cholesterol homeostasis; C:endoplasmic reticulum membrane; F:acetyl-CoA C-acetyltransferase activity; C:extracellular exosome; F:fatty-acyl-CoA binding; P:cholesterol storage; P:liver development; P:cellular nitrogen compound metabolic process; P:metanephric proximal c…	XP_006189901.1
XP_006179098.1	ACAT2	acetyl-CoA acetyltransferase 2	F:acetyl-CoA C-acetyltransferase activity; C:cytoplasm; P:metabolic process; C:nucleolus	XP_006179098.1
XP_006188181.1	ACBD3	acyl-CoA binding domain containing 3	F:fatty-acyl-CoA binding; C:integral component of membrane; C:Golgi apparatus; P:transport	XP_006188181.1
XP_006173170.1	ACBD4	acyl-CoA binding domain containing 4	F:fatty-acyl-CoA binding	XP_006173170.1
XP_006191969.1	ACBD5	acyl-CoA binding domain containing 5	C:peroxisomal membrane; C:nucleus; F:fatty-acyl-CoA binding; C:integral component of membrane; P:pexophagy; F:lipid binding; P:transport	XP_006191969.1
XP_006194172.1	ACBD6	acyl-CoA binding domain containing 6	C:cytoplasm; F:fatty-acyl-CoA binding; F:lipid binding	XP_006194172.1
XP_006184308.1	ACCS	1-aminocyclopropane-1-carboxylate synthase homolog (inactive)	F:pyridoxal phosphate binding; F:catalytic activity; P:biosynthetic process	XP_006184308.1
XP_006184319.1	ACCSL	1-aminocyclopropane-1-carboxylate synthase (inactive)-like	F:pyridoxal phosphate binding; F:catalytic activity; P:biosynthetic process	XP_006184319.1
XP_006180677.1	ACD	adrenocortical dysplasia homolog	P:segmentation; P:positive regulation of single-stranded telomeric DNA binding; P:intracellular protein transport; C:nuclear telomere cap complex; P:embryonic limb morphogenesis; P:positive regulation of telomerase activity; F:DNA polymerase binding; P:skeletal system development; P:urogenital system development; P:protection from non-homologous end joining at telomere; P:protein localization to …	XP_006180677.1
XP_006177499.1	ACE	angiotensin I converting enzyme	F:carboxypeptidase activity; P:heart contraction; F:peptidyl-dipeptidase activity; P:spermatogenesis; P:positive regulation of systemic arterial blood pressure; C:extracellular region; F:metallopeptidase activity; P:hormone catabolic process; P:neutrophil mediated immunity; F:metal ion binding; P:kidney development; C:membrane; P:proteolysis	XP_006177499.1
XP_006194263.1	ACE2	angiotensin I converting enzyme 2	F:carboxypeptidase activity; F:peptidyl-dipeptidase activity; P:angiotensin-mediated drinking behavior; F:endopeptidase activity; P:response to virus; P:receptor-mediated virion attachment to host cell; C:plasma membrane; C:cell surface; F:metallopeptidase activity; C:extracellular space; C:extracellular exosome; C:cytoplasm; F:metal ion binding; P:proteolysis; C:integral component of membrane; F…	XP_006194263.1
XP_006177612.1	ACER1	alkaline ceramidase 1	C:nucleus; P:keratinocyte differentiation; P:cellular response to calcium ion; C:integral component of membrane; F:dihydroceramidase activity; P:response to alkaline pH; P:sphingosine biosynthetic process; P:regulation of transcription, DNA-templated; C:endoplasmic reticulum; P:regulation of lipid metabolic process; P:ceramide catabolic process	XP_006177612.1
XP_006180438.1	ACER2	alkaline ceramidase 2	P:negative regulation of cell adhesion mediated by integrin; P:response to retinoic acid; P:negative regulation of cell-matrix adhesion; P:cellular response to drug; C:integral component of Golgi membrane; P:positive regulation of cell proliferation; F:dihydroceramidase activity; P:sphingosine biosynthetic process; P:negative regulation of protein glycosylation in Golgi; P:ceramide metabolic proc…	XP_006180438.1
XP_006189709.1	ACER3	alkaline ceramidase 3	C:integral component of Golgi membrane; P:positive regulation of cell proliferation; C:integral component of endoplasmic reticulum membrane; P:sphingosine biosynthetic process; F:phytoceramidase activity; P:ceramide metabolic process; P:phytosphingosine biosynthetic process	XP_006189709.1
XP_006180975.1	ACHE	acetylcholinesterase (Cartwright blood group)	F:protein homodimerization activity; P:acetylcholine catabolic process; P:retina development in camera-type eye; C:Golgi apparatus; P:neurotransmitter receptor biosynthetic process; F:acetylcholinesterase activity; P:osteoblast development; F:laminin binding; F:protein self-association; C:plasma membrane; C:cell surface; C:extracellular space; C:perinuclear region of cytoplasm; F:serine hydrolase…	XP_006180975.1
XP_006175921.1	ACIN1	apoptotic chromatin condensation inducer 1	C:ASAP complex; C:exon-exon junction complex; C:nuclear speck; C:nucleolus; C:plasma membrane; F:poly(A) RNA binding; P:positive regulation of monocyte differentiation; F:nucleotide binding; P:erythrocyte differentiation; C:cytoplasm; P:negative regulation of mRNA splicing, via spliceosome; P:positive regulation of apoptotic process; P:apoptotic chromosome condensation	XP_006175921.1
XP_006181403.1	ACKR2	atypical chemokine receptor 2	F:C-C chemokine binding; P:chemotaxis; P:neutrophil activation; P:G-protein coupled receptor signaling pathway; P:chemokine-mediated signaling pathway; F:C-C chemokine receptor activity; C:integral component of membrane; F:scavenger receptor activity; F:C-X-C chemokine receptor activity; C:actin filament; P:receptor-mediated endocytosis; C:plasma membrane	XP_006181403.1
XP_006177851.1	ACKR3	atypical chemokine receptor 3	F:coreceptor activity; P:negative regulation of intrinsic apoptotic signaling pathway in response to DNA damage; F:C-X-C chemokine binding; P:G-protein coupled receptor signaling pathway; F:scavenger receptor activity; P:cell adhesion; P:vasculogenesis; C:plasma membrane; C:cell surface; P:chemotaxis; C:early endosome; C:perinuclear region of cytoplasm; P:angiogenesis; C:coated pit; P:chemokine-m…	XP_006177851.1
XP_006176347.1	ACKR4	atypical chemokine receptor 4	F:chemokine binding; P:chemotaxis; P:G-protein coupled receptor signaling pathway; P:chemokine-mediated signaling pathway; C:integral component of membrane; F:scavenger receptor activity; P:receptor-mediated endocytosis; F:chemokine receptor activity	XP_006176347.1
XP_006183381.1	ACLY	ATP citrate lyase	P:acetyl-CoA biosynthetic process; F:lyase activity; P:citrate metabolic process; P:energy reserve metabolic process; C:citrate lyase complex; P:fatty acid biosynthetic process; C:plasma membrane; F:succinate-CoA ligase (ADP-forming) activity; C:nucleoplasm; F:ATP binding; C:extracellular exosome; F:protein binding; F:ATP citrate synthase activity; F:metal ion binding; F:cofactor binding; P:cellu…	XP_006183381.1
XP_006186847.1	ACMSD	aminocarboxymuconate semialdehyde decarboxylase	C:extracellular exosome; C:cytosol; P:quinolinate metabolic process; F:aminocarboxymuconate-semialdehyde decarboxylase activity	XP_006186847.1
XP_006182639.1	ACN9	#N/A	C:mitochondrion	XP_006182639.1
XP_006192563.1	ACO1	aconitase 1	F:iron-responsive element binding; P:response to iron(II) ion; P:post-embryonic development; C:endoplasmic reticulum; C:Golgi apparatus; P:tricarboxylic acid cycle; F:aconitate hydratase activity; P:regulation of translation; P:cellular iron ion homeostasis; P:intestinal absorption; C:extracellular exosome; F:metal ion binding; C:mitochondrion; C:cytosol; F:4 iron, 4 sulfur cluster binding	XP_006192563.1
XP_006174795.1	ACO2	aconitase 2	C:nucleus; F:iron ion binding; C:mitochondrion; P:tricarboxylic acid cycle; F:4 iron, 4 sulfur cluster binding; F:aconitate hydratase activity	XP_006174795.1
XP_006180187.1	ACOT11	acyl-CoA thioesterase 11	P:response to cold; C:extracellular exosome; F:lipid binding	XP_006180187.1
XP_006186819.1	ACOT12	acyl-CoA thioesterase 12	F:ATP binding; F:acetyl-CoA hydrolase activity; P:acetyl-CoA metabolic process; F:lipid binding	XP_006186819.1
XP_006182296.1	ACOT13	acyl-CoA thioesterase 13	C:nucleus; C:cytoskeleton; C:extracellular exosome; F:2,4,4-trimethyl-3-oxopentanoyl-CoA thioesterase activity; F:3-isopropylbut-3-enoyl-CoA thioesterase activity; P:protein homotetramerization; C:mitochondrion; P:metabolic process; F:glutaryl-CoA hydrolase activity; F:2-oxoglutaryl-CoA thioesterase activity	XP_006182296.1
XP_006184659.1	ACOT2	acyl-CoA thioesterase 2	P:acyl-CoA metabolic process; P:long-chain fatty acid metabolic process; C:cytosol; F:acyl-CoA hydrolase activity; P:very long-chain fatty acid metabolic process	XP_006184659.1
XP_006184559.1	ACOT6	acyl-CoA thioesterase 6	P:acyl-CoA metabolic process; F:thiolester hydrolase activity; C:cytosol	XP_006184559.1
XP_006177920.1	ACOT7	acyl-CoA thioesterase 7	P:fatty acid catabolic process; F:protein homodimerization activity; P:medium-chain fatty-acyl-CoA catabolic process; F:long-chain fatty acyl-CoA binding; P:palmitic acid biosynthetic process; C:neuron projection; C:nucleoplasm; F:palmitoyl-CoA hydrolase activity; C:extracellular exosome; P:medium-chain fatty acid biosynthetic process; C:cell body; P:coenzyme A biosynthetic process; C:cytosol; P:…	XP_006177920.1
XP_006187684.1	ACOT8	acyl-CoA thioesterase 8	P:acyl-CoA metabolic process; F:palmitoyl-CoA hydrolase activity; P:peroxisome fission; P:dicarboxylic acid catabolic process; C:mitochondrion; C:peroxisomal matrix; F:medium-chain acyl-CoA hydrolase activity; F:receptor binding	XP_006187684.1
XP_006193734.1	ACOT9	acyl-CoA thioesterase 9	P:acyl-CoA metabolic process; F:acetyl-CoA hydrolase activity; C:mitochondrion; F:carboxylic ester hydrolase activity	XP_006193734.1
XP_006176519.1	ACOX1	acyl-CoA oxidase 1	F:FAD binding; P:generation of precursor metabolites and energy; P:peroxisome fission; P:spermatogenesis; P:lipid homeostasis; P:prostaglandin metabolic process; P:very long-chain fatty acid metabolic process; F:receptor binding; C:peroxisomal membrane; F:acyl-CoA dehydrogenase activity; P:fatty acid beta-oxidation; C:mitochondrion; F:protein N-terminus binding; F:PDZ domain binding; P:positive r…	XP_006176519.1
XP_006184875.1	ACOX2	acyl-CoA oxidase 2	F:acyl-CoA dehydrogenase activity; P:fatty acid beta-oxidation using acyl-CoA oxidase; F:flavin adenine dinucleotide binding; F:3alpha,7alpha,12alpha-trihydroxy-5beta-cholestanoyl-CoA 24-hydroxylase activity; C:peroxisomal matrix; P:bile acid biosynthetic process; F:receptor binding; F:pristanoyl-CoA oxidase activity	XP_006184875.1
XP_006174558.1	ACOX3	acyl-CoA oxidase 3, pristanoyl	F:acyl-CoA dehydrogenase activity; C:peroxisome; F:acyl-CoA oxidase activity; P:fatty acid beta-oxidation; F:flavin adenine dinucleotide binding; C:mitochondrion; C:membrane; F:receptor binding	XP_006174558.1
XP_006183680.1	ACOXL	acyl-CoA oxidase-like	F:acyl-CoA dehydrogenase activity; C:peroxisome; F:acyl-CoA oxidase activity; P:fatty acid beta-oxidation; F:flavin adenine dinucleotide binding	XP_006183680.1
XP_006190304.1	ACP2	acid phosphatase 2, lysosomal	P:lysosome organization; C:extracellular exosome; P:skeletal system development; C:integral component of membrane; C:lysosomal lumen; P:dephosphorylation; C:lysosomal membrane; F:acid phosphatase activity	XP_006190304.1
XP_006184945.1	ACP5	acid phosphatase 5, tartrate resistant	P:response to cytokine; P:iron ion homeostasis; F:ferric iron binding; F:ferrous iron binding; P:negative regulation of inflammatory response; P:negative regulation of interleukin-1 beta production; P:bone morphogenesis; F:acid phosphatase activity; C:lysosome; P:negative regulation of nitric oxide biosynthetic process; F:nucleotide binding; F:nucleic acid binding; P:ion transport; C:extracellula…	XP_006184945.1
XP_006172829.1	ACP6	acid phosphatase 6, lysophosphatidic	F:lysophosphatidic acid phosphatase activity; C:mitochondrion; P:dephosphorylation; F:acid phosphatase activity; P:hematopoietic progenitor cell differentiation; P:lysobisphosphatidic acid metabolic process	XP_006172829.1
XP_006190622.1	ACPL2	#N/A	P:chondroitin sulfate proteoglycan biosynthetic process; F:protein binding; C:integral component of membrane; C:Golgi membrane; P:positive regulation of heparan sulfate proteoglycan biosynthetic process; P:dephosphorylation; F:acid phosphatase activity	XP_006190622.1
XP_006176351.1	ACPP	acid phosphatase, prostate	F:identical protein binding; P:positive regulation of adenosine receptor signaling pathway; F:5'-nucleotidase activity; P:thiamine metabolic process; P:purine nucleobase metabolic process; C:lysosomal membrane; C:plasma membrane; P:nucleotide metabolic process; C:nucleus; C:extracellular space; C:extracellular exosome; F:lysophosphatidic acid phosphatase activity; P:adenosine metabolic process; C…	XP_006176351.1
XP_006174349.1	ACPT	acid phosphatase, testicular	P:dephosphorylation; F:acid phosphatase activity	XP_006174349.1
XP_006173110.1	ACR	acrosin	F:drug binding; P:acrosome reaction; P:penetration of zona pellucida; F:fucose binding; F:amidase activity; F:serine-type endopeptidase activity; C:protein complex; C:acrosomal matrix; C:nucleus; P:binding of sperm to zona pellucida; F:protein binding; F:mannose binding; P:proteolysis; P:activation of adenylate cyclase activity	XP_006173110.1
XP_006174385.1	ACRV1	acrosomal vesicle protein 1	C:acrosomal vesicle	XP_006174385.1
XP_006189701.1	ACSBG1	acyl-CoA synthetase bubblegum family member 1	P:metabolic process; F:ligase activity	XP_006189701.1
XP_006177613.1	ACSBG2	acyl-CoA synthetase bubblegum family member 2	P:long-chain fatty acid metabolic process; C:mitochondrion; C:cytosol; F:acyl-CoA hydrolase activity; F:long-chain fatty acid-CoA ligase activity	XP_006177613.1
XP_006177074.1	ACSF2	acyl-CoA synthetase family member 2	F:ATP binding; C:mitochondrion; F:ligase activity; P:fatty acid metabolic process	XP_006177074.1
XP_006173816.1	ACSF3	acyl-CoA synthetase family member 3	P:malonate catabolic process; C:mitochondrion; F:malonyl-CoA synthetase activity; P:fatty acid biosynthetic process	XP_006173816.1
XP_006178405.1	ACSL1	acyl-CoA synthetase long-chain family member 1	P:long-chain fatty acid import; P:long-chain fatty acid metabolic process; C:mitochondrion; C:membrane; P:lipid biosynthetic process; P:adiponectin-activated signaling pathway; P:positive regulation of protein serine/threonine kinase activity; F:long-chain fatty acid-CoA ligase activity	XP_006178405.1
XP_006186960.1	ACSL3	acyl-CoA synthetase long-chain family member 3	P:positive regulation of Golgi to plasma membrane protein transport; P:long-chain fatty acid import; F:protein kinase binding; F:protein domain specific binding; C:endoplasmic reticulum; C:Golgi apparatus; F:long-chain fatty acid-CoA ligase activity; C:lipid particle; P:long-chain fatty acid metabolic process; C:perinuclear region of cytoplasm; P:positive regulation of secretion; C:membrane; P:po…	XP_006186960.1
XP_006182625.1	ACSL4	acyl-CoA synthetase long-chain family member 4	P:neuron differentiation; P:lipid biosynthetic process; F:arachidonate-CoA ligase activity; P:embryonic process involved in female pregnancy; F:long-chain fatty acid-CoA ligase activity; C:lipid particle; F:very long-chain fatty acid-CoA ligase activity; P:long-chain fatty acid metabolic process; P:positive regulation of cell growth; C:extracellular exosome; P:negative regulation of prostaglandin…	XP_006182625.1
XP_006183571.1	ACSL5	acyl-CoA synthetase long-chain family member 5	P:metabolic process; P:regulation of extrinsic apoptotic signaling pathway; C:endoplasmic reticulum; C:nucleolus; C:mitochondrial inner membrane; F:ligase activity	XP_006183571.1
XP_006184151.1	ACSL6	acyl-CoA synthetase long-chain family member 6	P:long-chain fatty acid metabolic process; P:neuroblast proliferation; F:protein homodimerization activity; C:mitochondrion; C:membrane; F:long-chain fatty acid-CoA ligase activity; F:enzyme binding	XP_006184151.1
XP_006177351.1	ACSM2B	acyl-CoA synthetase medium-chain family member 2B	F:ATP binding; P:medium-chain fatty-acyl-CoA metabolic process; C:mitochondrial matrix; F:metal ion binding; F:butyrate-CoA ligase activity; P:xenobiotic metabolic process; P:glucose homeostasis; P:triglyceride homeostasis; P:fatty acid metabolic process	XP_006177351.1
XP_006177354.1	ACSM3	acyl-CoA synthetase medium-chain family member 3	C:mitochondrial matrix; P:fatty acid biosynthetic process; F:fatty acid ligase activity	XP_006177354.1
XP_006177353.1	ACSM4	acyl-CoA synthetase medium-chain family member 4	F:catalytic activity; C:mitochondrion; P:metabolic process	XP_006177353.1
XP_006177350.1	ACSM5	acyl-CoA synthetase medium-chain family member 5	F:GTP binding; F:ATP binding; C:mitochondrial matrix; F:metal ion binding; F:butyrate-CoA ligase activity; P:fatty acid metabolic process	XP_006177350.1
XP_006173643.1	ACSS1	acyl-CoA synthetase short-chain family member 1	F:ATP binding; F:acetate-CoA ligase activity; F:AMP binding; C:mitochondrial matrix; P:acetyl-CoA biosynthetic process from acetate	XP_006173643.1
XP_006188621.1	ACSS2	acyl-CoA synthetase short-chain family member 2	C:nucleus; F:acetate-CoA ligase activity; C:cytoplasm; P:acetyl-CoA biosynthetic process; P:lipid biosynthetic process	XP_006188621.1
XP_006189351.1	ACSS3	acyl-CoA synthetase short-chain family member 3	F:ATP binding; F:acetate-CoA ligase activity; C:mitochondrion; P:metabolic process	XP_006189351.1
XP_006183803.1	ACTA1	actin, alpha 1, skeletal muscle	F:ATPase activity; P:response to extracellular stimulus; P:cardiac muscle contraction; P:skeletal muscle fiber adaptation; P:response to mechanical stimulus; C:striated muscle thin filament; F:ATP binding; C:extracellular exosome; C:focal adhesion; P:skeletal muscle fiber development; C:stress fiber; C:blood microparticle; F:myosin binding; C:cytosol; C:I band; P:cardiac myofibril assembly; P:car…	XP_006183803.1
XP_006188052.1	ACTA2	actin, alpha 2, smooth muscle, aorta	F:protein kinase binding; P:skeletal muscle thin filament assembly; F:structural constituent of cytoskeleton; C:actin filament; P:response to virus; P:regulation of blood pressure; C:striated muscle thin filament; F:ATP binding; C:extracellular exosome; P:vascular smooth muscle contraction; P:skeletal muscle fiber development; C:stress fiber; C:blood microparticle; P:glomerular mesangial cell dev…	XP_006188052.1
XP_006176156.1	ACTB	actin, beta	F:ATPase activity; C:postsynaptic density; P:heart contraction; P:retina development in camera-type eye; F:RNA polymerase II core promoter proximal region sequence-specific DNA binding; P:axon guidance; F:RNA polymerase II distal enhancer sequence-specific DNA binding; C:striated muscle thin filament; P:chaperone mediated protein folding independent of cofactor; P:glomerular mesangial cell develo…	XP_006176156.1
XP_006180417.1	ACTBL2	actin, beta like 2	F:ATP binding; C:extracellular space; C:cytoskeleton; C:extracellular exosome; C:cytoplasm	XP_006180417.1
XP_006193835.1	ACTC1	actin, alpha, cardiac muscle 1	F:ATPase activity; F:protein kinase binding; P:actin-myosin filament sliding; P:skeletal muscle thin filament assembly; P:response to virus; P:cardiac muscle contraction; C:actomyosin, actin portion; P:regulation of blood pressure; F:ATP binding; C:extracellular exosome; C:focal adhesion; P:vascular smooth muscle contraction; P:negative regulation of apoptotic process; C:membrane; C:blood micropa…	XP_006193835.1
XP_006173215.1	ACTG1	actin gamma 1	C:postsynaptic density; C:NuA4 histone acetyltransferase complex; C:myelin sheath; P:adherens junction organization; F:RNA polymerase II core promoter proximal region sequence-specific DNA binding; P:axon guidance; P:Fc-gamma receptor signaling pathway involved in phagocytosis; F:RNA polymerase II distal enhancer sequence-specific DNA binding; F:ATP binding; C:extracellular exosome; C:focal adhes…	XP_006173215.1
XP_006176185.1	ACTG2	actin, gamma 2, smooth muscle, enteric	F:ATP binding; C:extracellular exosome; P:vascular smooth muscle contraction; C:blood microparticle; P:glomerular mesangial cell development; C:actin cytoskeleton; C:cytosol; C:smooth muscle contractile fiber; C:protein complex; P:response to virus; P:regulation of blood pressure; C:cell periphery	XP_006176185.1
XP_006179327.1	ACTL10	actin like 10	0	XP_006179327.1
XP_006183832.1	ACTL6A	actin like 6A	P:histone H4 acetylation; C:SWI/SNF complex; P:DNA repair; C:NuA4 histone acetyltransferase complex; P:histone H2A acetylation; P:transcription, DNA-templated; P:signal transduction; F:RNA polymerase II core promoter proximal region sequence-specific DNA binding; F:nucleosomal DNA binding; P:DNA recombination; P:nervous system development; P:regulation of growth; C:plasma membrane; P:regulation o…	XP_006183832.1
XP_006188039.1	ACTL6B	actin like 6B	C:SWI/SNF complex; P:chromatin remodeling; F:protein binding; F:transcription coactivator activity; P:transcription, DNA-templated; P:chromatin assembly or disassembly; C:nBAF complex; F:structural constituent of cytoskeleton; C:nucleolus; P:regulation of transcription from RNA polymerase II promoter; P:spinal cord development	XP_006188039.1
XP_006180847.1	ACTL7A	actin like 7A	C:motile cilium; C:cytoskeleton; C:Golgi apparatus; C:protein complex; C:male germ cell nucleus	XP_006180847.1
XP_006180846.1	ACTL7B	actin like 7B	C:cytoskeleton; C:cytoplasm	XP_006180846.1
XP_006188385.1	ACTL8	actin like 8	P:epithelial cell differentiation	XP_006188385.1
XP_006185083.1	ACTL9	actin like 9	C:cytoskeleton; C:cytoplasm	XP_006185083.1
XP_006186497.1	ACTN1	actinin alpha 1	P:regulation of neurotransmitter secretion; P:negative regulation of cellular component movement; F:integrin binding; F:ion channel binding; C:plasma membrane; F:tropomyosin binding; F:actin filament binding; C:Z disc; P:actin crosslink formation; C:extracellular space; C:cytoskeleton; C:extracellular exosome; P:establishment of localization; C:focal adhesion; F:double-stranded RNA binding; C:fas…	XP_006186497.1
XP_006176010.1	ACTN2	actinin alpha 2	F:identical protein binding; P:positive regulation of receptor activity; F:protein dimerization activity; P:negative regulation of potassium ion transmembrane transporter activity; P:regulation of nucleic acid-templated transcription; F:ion channel binding; P:positive regulation of potassium ion transmembrane transporter activity; F:titin Z domain binding; F:actin filament binding; C:Z disc; P:ne…	XP_006176010.1
XP_006179550.1	ACTN3	actinin alpha 3 (gene/pseudogene)	F:actin filament binding; C:Z disc; F:calcium ion binding; P:muscle contraction	XP_006179550.1
XP_006172512.1	ACTN4	actinin alpha 4	P:protein localization to bicellular tight junction; P:negative regulation of cellular component movement; P:positive regulation of cellular component movement; C:protein complex; F:nucleoside binding; F:poly(A) RNA binding; P:positive regulation of pinocytosis; F:actin filament binding; C:nucleus; C:Z disc; C:extracellular space; C:cell-cell junction; C:perinuclear region of cytoplasm; C:extrace…	XP_006172512.1
XP_006185766.1	ACTR10	actin-related protein 10 homolog	C:dynactin complex; P:microtubule-based movement	XP_006185766.1
XP_006183033.1	ACTR1A	ARP1 actin-related protein 1 homolog A, centractin alpha	F:GTP binding; F:ATP binding; C:centrosome; C:myelin sheath; C:extracellular exosome; P:G2/M transition of mitotic cell cycle; P:vesicle-mediated transport; C:dynactin complex; P:small GTPase mediated signal transduction; C:cytosol; P:organelle organization; P:antigen processing and presentation of exogenous peptide antigen via MHC class II	XP_006183033.1
XP_006177672.1	ACTR1B	ARP1 actin-related protein 1 homolog B, centractin beta	F:ATP binding; C:centrosome; C:extracellular exosome; C:cytoplasm; C:membrane	XP_006177672.1
XP_006186584.1	ACTR2	ARP2 actin-related protein 2 homolog (yeast)	P:establishment or maintenance of cell polarity; P:axon guidance; P:asymmetric cell division; F:structural constituent of cytoskeleton; P:Fc-gamma receptor signaling pathway involved in phagocytosis; C:cell projection; C:Arp2/3 protein complex; F:actin filament binding; P:spindle localization; F:ATP binding; C:extracellular exosome; C:focal adhesion; P:innate immune response; C:membrane; P:cytoso…	XP_006186584.1
XP_006186347.1	ACTR3B	ARP3 actin-related protein 3 homolog B (yeast)	F:ATP binding; C:cytoskeleton; C:extracellular exosome; F:actin binding; C:cytoplasm; C:cell projection	XP_006186347.1
XP_006188718.1	ACTR5	ARP5 actin-related protein 5 homolog	P:UV-damage excision repair; C:cytoplasm; P:regulation of transcription, DNA-templated; C:Ino80 complex; P:double-strand break repair	XP_006188718.1
XP_006193395.1	ACTR6	ARP6 actin-related protein 6 homolog	C:nucleus; C:cytoskeleton; F:protein binding; C:cytoplasm	XP_006193395.1
XP_006185123.1	ACTR8	ARP8 actin-related protein 8 homolog	P:cell division; F:ATP binding; P:DNA repair; P:chromatin remodeling; P:transcription, DNA-templated; P:DNA recombination; P:regulation of transcription, DNA-templated; C:Ino80 complex; P:mitotic nuclear division	XP_006185123.1
XP_006176926.1	ACTRT2	actin related protein T2	C:cytoskeleton; C:cytoplasm	XP_006176926.1
XP_006188127.1	ACTRT3	actin related protein T3	C:male germ cell nucleus	XP_006188127.1
XP_006176838.1	ACVR1	activin A receptor type 1	P:transforming growth factor beta receptor signaling pathway; P:cardiac muscle cell fate commitment; P:positive regulation of osteoblast differentiation; P:positive regulation of transcription from RNA polymerase II promoter; P:pathway-restricted SMAD protein phosphorylation; P:signal transduction by protein phosphorylation; F:transforming growth factor beta binding; P:activin receptor signaling …	XP_006176838.1
XP_006177784.1	ACVR1B	activin A receptor type 1B	F:growth factor binding; P:positive regulation of trophoblast cell migration; P:extrinsic apoptotic signaling pathway; P:protein autophosphorylation; P:positive regulation of transcription from RNA polymerase II promoter; P:signal transduction by protein phosphorylation; P:positive regulation of erythrocyte differentiation; P:nodal signaling pathway; C:integral component of plasma membrane; F:ATP…	XP_006177784.1
XP_006176835.1	ACVR1C	activin A receptor type 1C	F:growth factor binding; P:lipid storage; P:negative regulation of chorionic trophoblast cell proliferation; P:negative regulation of trophoblast cell migration; P:apoptotic nuclear changes; F:nodal binding; F:transforming growth factor beta-activated receptor activity; P:response to dietary excess; P:negative regulation of insulin secretion; P:protein phosphorylation; P:signal transduction by pr…	XP_006176835.1
XP_006187658.1	ACVR2A	activin A receptor type 2A	P:sperm ejaculation; F:growth factor binding; C:inhibin-betaglycan-ActRII complex; P:mesoderm development; P:anterior/posterior pattern specification; P:protein phosphorylation; P:positive regulation of osteoblast differentiation; F:protein self-association; P:signal transduction by protein phosphorylation; P:positive regulation of erythrocyte differentiation; P:activin receptor signaling pathway…	XP_006187658.1
XP_006176911.1	ACVR2B	activin A receptor type 2B	P:retina vasculature development in camera-type eye; P:organ growth; F:growth factor binding; P:insulin secretion; P:post-embryonic development; P:palate development; P:mesoderm development; P:anterior/posterior pattern specification; P:odontogenesis of dentin-containing tooth; P:protein phosphorylation; P:positive regulation of osteoblast differentiation; P:artery development; P:signal transduct…	XP_006176911.1
XP_006175510.1	ACVRL1	activin A receptor like type 1	P:retina vasculature development in camera-type eye; P:endothelial tube morphogenesis; P:transforming growth factor beta receptor signaling pathway; P:protein phosphorylation; P:positive regulation of endothelial cell differentiation; P:positive regulation of transcription from RNA polymerase II promoter; P:artery development; P:signal transduction by protein phosphorylation; P:venous blood vesse…	XP_006175510.1
XP_006180036.1	ACY1	aminoacylase 1	C:cytoplasm; F:metal ion binding; P:proteolysis; P:cellular amino acid metabolic process; F:aminoacylase activity; F:metallopeptidase activity	XP_006180036.1
XP_006184532.1	ACYP1	acylphosphatase 1	C:extracellular exosome; F:acylphosphatase activity; P:metabolic process	XP_006184532.1
XP_006174545.1	ACYP2	acylphosphatase 2	F:acylphosphatase activity; C:mitochondrion; P:phosphate-containing compound metabolic process	XP_006174545.1
XP_006193572.1	ADA	adenosine deaminase	P:positive regulation of heart rate; P:hypoxanthine salvage; C:neuronal cell body; P:negative regulation of penile erection; P:negative regulation of adenosine receptor signaling pathway; C:cytoplasmic membrane-bounded vesicle lumen; P:lung alveolus development; P:germinal center B cell differentiation; P:response to hypoxia; P:histamine secretion; P:embryonic digestive tract development; P:posit…	XP_006193572.1
XP_006180768.1	ADAD1	adenosine deaminase domain containing 1	C:nucleus; F:RNA binding; P:spermatid development; P:RNA processing; F:adenosine deaminase activity	XP_006180768.1
XP_006184037.1	ADAD2	adenosine deaminase domain containing 2	F:RNA binding; P:RNA processing; F:adenosine deaminase activity	XP_006184037.1
XP_006178942.1	ADAL	adenosine deaminase-like	P:metabolic process; F:deaminase activity	XP_006178942.1
XP_006187335.1	ADAM10	ADAM metallopeptidase domain 10	C:postsynaptic density; P:positive regulation of cell proliferation; C:Golgi membrane; P:protein phosphorylation; F:metalloendopeptidase activity; C:Golgi-associated vesicle; C:tetraspanin-enriched microdomain; P:monocyte activation; P:integrin-mediated signaling pathway; P:positive regulation of cell growth; C:extracellular exosome; P:PMA-inducible membrane protein ectodomain proteolysis; P:in u…	XP_006187335.1
XP_006173158.1	ADAM11	ADAM metallopeptidase domain 11	F:zinc ion binding; P:integrin-mediated signaling pathway; P:proteolysis; C:integral component of membrane; F:integrin binding; C:extracellular matrix; F:metalloendopeptidase activity; C:plasma membrane	XP_006173158.1
XP_006188805.1	ADAM12	ADAM metallopeptidase domain 12	F:zinc ion binding; P:proteolysis; F:SH3 domain binding; F:metalloendopeptidase activity; C:plasma membrane	XP_006188805.1
XP_006177327.1	ADAM15	ADAM metallopeptidase domain 15	F:zinc ion binding; P:integrin-mediated signaling pathway; C:membrane; P:proteolysis; P:cardiac epithelial to mesenchymal transition; F:SH3 domain binding; F:metalloendopeptidase activity	XP_006177327.1
XP_006191909.1	ADAM17	ADAM metallopeptidase domain 17	P:epidermal growth factor receptor signaling pathway; P:response to high density lipoprotein particle; F:Notch binding; F:metalloendopeptidase activity; P:positive regulation of cell growth; P:response to hypoxia; P:PMA-inducible membrane protein ectodomain proteolysis; C:actin cytoskeleton; P:positive regulation of chemokine production; P:wound healing, spreading of epidermal cells; P:JAK-STAT c…	XP_006191909.1
XP_006195633.1	ADAM19	ADAM metallopeptidase domain 19	P:heart development; F:zinc ion binding; P:membrane protein ectodomain proteolysis; C:extracellular region; F:metalloendopeptidase activity	XP_006195633.1
XP_006183400.1	ADAM2	ADAM metallopeptidase domain 2	F:zinc ion binding; P:proteolysis; P:cell adhesion; P:visual learning; F:metalloendopeptidase activity; P:adult behavior; C:cell surface	XP_006183400.1
XP_006184135.1	ADAM21	ADAM metallopeptidase domain 21	F:zinc ion binding; P:integrin-mediated signaling pathway; P:proteolysis; C:neuronal cell body; C:extracellular region; F:metalloendopeptidase activity; C:axon	XP_006184135.1
XP_006189083.1	ADAM22	ADAM metallopeptidase domain 22	F:zinc ion binding; P:integrin-mediated signaling pathway; P:myelination in peripheral nervous system; P:proteolysis; P:adult locomotory behavior; F:metalloendopeptidase activity	XP_006189083.1
XP_006182201.1	ADAM23	ADAM metallopeptidase domain 23	F:zinc ion binding; P:proteolysis; F:metalloendopeptidase activity	XP_006182201.1
XP_006194071.1	ADAM28	ADAM metallopeptidase domain 28	F:zinc ion binding; P:spermatogenesis; P:proteolysis; C:integral component of membrane; C:extracellular region; F:metalloendopeptidase activity; C:plasma membrane	XP_006194071.1
XP_006190867.1	ADAM30	ADAM metallopeptidase domain 30	F:zinc ion binding; P:integrin-mediated signaling pathway; P:proteolysis; F:metalloendopeptidase activity	XP_006190867.1
XP_006183423.1	ADAM32	ADAM metallopeptidase domain 32	F:zinc ion binding; P:integrin-mediated signaling pathway; P:proteolysis; C:extracellular region; F:metalloendopeptidase activity	XP_006183423.1
XP_006187196.1	ADAM33	ADAM metallopeptidase domain 33	0	XP_006187196.1
XP_006194073.1	ADAM7	ADAM metallopeptidase domain 7	F:zinc ion binding; P:proteolysis; F:metalloendopeptidase activity; C:plasma membrane	XP_006194073.1
XP_006178897.1	ADAM8	ADAM metallopeptidase domain 8	C:phagolysosome; P:positive regulation of T cell differentiation in thymus; F:cell adhesion molecule binding; F:metalloendopeptidase activity; P:positive regulation of NF-kappaB transcription factor activity; C:podosome; P:negative regulation of neuron apoptotic process; P:positive regulation of acute inflammatory response; P:positive regulation of eosinophil migration; C:integral component of pl…	XP_006178897.1
XP_006183401.1	ADAM9	ADAM metallopeptidase domain 9	P:response to manganese ion; P:transforming growth factor beta receptor signaling pathway; F:metalloendopeptidase activity; P:monocyte activation; P:activation of MAPKK activity; P:integrin-mediated signaling pathway; P:positive regulation of membrane protein ectodomain proteolysis; P:PMA-inducible membrane protein ectodomain proteolysis; P:response to glucocorticoid; C:intrinsic component of ext…	XP_006183401.1
XP_006194072.1	ADAMDEC1	ADAM like decysin 1	F:zinc ion binding; P:proteolysis; C:extracellular region; F:metalloendopeptidase activity	XP_006194072.1
XP_006186244.1	ADAMTS1	ADAM metallopeptidase with thrombospondin type 1 motif 1	P:ovulation from ovarian follicle; C:basement membrane; F:zinc ion binding; P:integrin-mediated signaling pathway; P:kidney development; P:proteolysis; C:cytoplasmic vesicle; F:heparin binding; F:metalloendopeptidase activity; P:heart trabecula formation	XP_006186244.1
XP_006185084.1	ADAMTS10	ADAM metallopeptidase with thrombospondin type 1 motif 10	F:zinc ion binding; P:integrin-mediated signaling pathway; C:microfibril; P:proteolysis; F:metalloendopeptidase activity	XP_006185084.1
XP_006194876.1	ADAMTS12	ADAM metallopeptidase with thrombospondin type 1 motif 12	P:cell-matrix adhesion; F:zinc ion binding; P:negative regulation of hepatocyte growth factor receptor signaling pathway; F:metalloendopeptidase activity; C:proteinaceous extracellular matrix; P:negative regulation of cellular response to vascular endothelial growth factor stimulus; P:regulation of endothelial tube morphogenesis; P:cellular response to BMP stimulus; P:cellular response to interle…	XP_006194876.1
XP_006176751.1	ADAMTS13	ADAM metallopeptidase with thrombospondin type 1 motif 13	C:extracellular space; F:zinc ion binding; P:integrin-mediated signaling pathway; P:peptide catabolic process; P:proteolysis; F:metalloendopeptidase activity; C:proteinaceous extracellular matrix	XP_006176751.1
XP_006181271.1	ADAMTS14	ADAM metallopeptidase with thrombospondin type 1 motif 14	F:zinc ion binding; P:integrin-mediated signaling pathway; P:proteolysis; P:collagen fibril organization; F:metalloendopeptidase activity; C:proteinaceous extracellular matrix	XP_006181271.1
XP_006181795.1	ADAMTS15	ADAM metallopeptidase with thrombospondin type 1 motif 15	F:zinc ion binding; P:integrin-mediated signaling pathway; P:proteolysis; F:metalloendopeptidase activity; C:proteinaceous extracellular matrix	XP_006181795.1
XP_006185900.1	ADAMTS16	ADAM metallopeptidase with thrombospondin type 1 motif 16	F:zinc ion binding; P:branching involved in ureteric bud morphogenesis; P:proteolysis; F:metalloendopeptidase activity; C:proteinaceous extracellular matrix	XP_006185900.1
XP_006182731.1	ADAMTS17	ADAM metallopeptidase with thrombospondin type 1 motif 17	F:zinc ion binding; P:integrin-mediated signaling pathway; P:proteolysis; F:metalloendopeptidase activity; C:proteinaceous extracellular matrix	XP_006182731.1
XP_006178292.1	ADAMTS18	ADAM metallopeptidase with thrombospondin type 1 motif 18	F:zinc ion binding; P:eye development; P:integrin-mediated signaling pathway; P:negative regulation of platelet aggregation; P:proteolysis; F:metalloendopeptidase activity; C:proteinaceous extracellular matrix	XP_006178292.1
XP_006184173.1	ADAMTS19	ADAM metallopeptidase with thrombospondin type 1 motif 19	F:zinc ion binding; P:integrin-mediated signaling pathway; P:proteolysis; F:metalloendopeptidase activity; C:proteinaceous extracellular matrix	XP_006184173.1
XP_006175822.1	ADAMTS2	ADAM metallopeptidase with thrombospondin type 1 motif 2	F:zinc ion binding; P:spermatogenesis; F:metalloendopeptidase activity; P:skin development; C:proteinaceous extracellular matrix; P:extracellular fibril organization; P:integrin-mediated signaling pathway; P:proteolysis; P:protein processing; P:collagen catabolic process; P:collagen fibril organization; P:collagen biosynthetic process; P:lung development	XP_006175822.1
XP_006190383.1	ADAMTS20	ADAM metallopeptidase with thrombospondin type 1 motif 20	C:extracellular space; F:zinc ion binding; P:integrin-mediated signaling pathway; P:negative regulation of apoptotic process; P:proteolysis; P:extracellular matrix organization; P:positive regulation of signal transduction; P:positive regulation of melanocyte differentiation; F:metalloendopeptidase activity; C:proteinaceous extracellular matrix	XP_006190383.1
XP_006188750.1	ADAMTS3	ADAM metallopeptidase with thrombospondin type 1 motif 3	P:positive regulation of vascular endothelial growth factor signaling pathway; C:extracellular space; F:zinc ion binding; P:integrin-mediated signaling pathway; C:extracellular exosome; P:proteolysis; P:protein processing; P:collagen biosynthetic process; F:metalloendopeptidase activity; P:vascular endothelial growth factor production; C:proteinaceous extracellular matrix	XP_006188750.1
XP_006174030.1	ADAMTS4	ADAM metallopeptidase with thrombospondin type 1 motif 4	C:extracellular space; F:zinc ion binding; P:integrin-mediated signaling pathway; P:proteolysis; F:protease binding; F:metalloendopeptidase activity; P:defense response to bacterium; C:proteinaceous extracellular matrix	XP_006174030.1
XP_006186247.1	ADAMTS5	ADAM metallopeptidase with thrombospondin type 1 motif 5	F:zinc ion binding; P:proteolysis; F:metalloendopeptidase activity; P:defense response to bacterium; C:proteinaceous extracellular matrix	XP_006186247.1
XP_006186146.1	ADAMTS6	ADAM metallopeptidase with thrombospondin type 1 motif 6	F:zinc ion binding; P:integrin-mediated signaling pathway; P:proteolysis; F:metalloendopeptidase activity; C:proteinaceous extracellular matrix	XP_006186146.1
XP_006181794.1	ADAMTS8	ADAM metallopeptidase with thrombospondin type 1 motif 8	F:zinc ion binding; P:integrin-mediated signaling pathway; F:low-affinity phosphate transmembrane transporter activity; P:negative regulation of cell proliferation; P:proteolysis; F:integrin binding; F:heparin binding; F:metalloendopeptidase activity; C:proteinaceous extracellular matrix; P:phosphate ion transmembrane transport	XP_006181794.1
XP_006178361.1	ADAMTS9	ADAM metallopeptidase with thrombospondin type 1 motif 9	C:extracellular space; F:zinc ion binding; P:integrin-mediated signaling pathway; P:proteolysis; P:positive regulation of melanocyte differentiation; F:metalloendopeptidase activity; C:proteinaceous extracellular matrix	XP_006178361.1
XP_006180445.1	ADAMTSL1	ADAMTS like 1	F:zinc ion binding; P:proteolysis; C:proteinaceous extracellular matrix; F:metallopeptidase activity	XP_006180445.1
XP_006195756.1	ADAMTSL2	ADAMTS like 2	F:zinc ion binding; P:proteolysis; F:metalloendopeptidase activity; C:proteinaceous extracellular matrix; P:negative regulation of transforming growth factor beta receptor signaling pathway	XP_006195756.1
XP_006192689.1	ADAMTSL3	ADAMTS like 3	F:zinc ion binding; P:proteolysis; C:proteinaceous extracellular matrix; F:metallopeptidase activity	XP_006192689.1
XP_006186671.1	ADAMTSL4	ADAMTS like 4	C:interstitial matrix; P:proteolysis; P:extracellular matrix organization; F:metalloendopeptidase activity	XP_006186671.1
XP_006173433.1	ADAMTSL5	ADAMTS like 5	F:zinc ion binding; P:proteolysis; F:metalloendopeptidase activity; C:proteinaceous extracellular matrix	XP_006173433.1
XP_006184956.1	ADAP2	ArfGAP with dual PH domains 2	F:phosphatidylinositol-3,4,5-trisphosphate binding; P:heart development; F:zinc ion binding; F:GTPase activator activity; C:cytoplasm; P:regulation of GTPase activity; F:inositol 1,3,4,5 tetrakisphosphate binding; C:plasma membrane; P:positive regulation of GTPase activity	XP_006184956.1
XP_006177325.1	ADAR	adenosine deaminase, RNA specific	P:adenosine to inosine editing; C:supraspliceosomal complex; P:negative regulation of protein kinase activity by regulation of protein phosphorylation; P:RNA processing; C:nucleolus; P:protein export from nucleus; F:poly(A) RNA binding; F:protein binding; C:cytoplasm; P:in utero embryonic development; F:double-stranded RNA adenosine deaminase activity; P:protein import into nucleus; P:negative re…	XP_006177325.1
XP_006180829.1	ADARB1	adenosine deaminase, RNA specific B1	F:double-stranded RNA binding; F:double-stranded RNA adenosine deaminase activity; P:negative regulation of cell proliferation; P:adenosine to inosine editing; P:negative regulation of protein kinase activity by regulation of protein phosphorylation; P:RNA processing; P:regulation of cell cycle; C:nucleolus; P:positive regulation of viral genome replication; P:negative regulation of cell migratio…	XP_006180829.1
XP_006176906.1	ADARB2	adenosine deaminase, RNA specific B2 (inactive)	P:RNA processing; F:adenosine deaminase activity; F:poly(A) RNA binding	XP_006176906.1
XP_006193532.1	ADAT1	adenosine deaminase, tRNA specific 1	F:RNA binding; P:tRNA processing; F:tRNA-specific adenosine deaminase activity; P:RNA processing	XP_006193532.1
XP_006188572.1	ADAT2	adenosine deaminase, tRNA specific 2	F:zinc ion binding; F:tRNA-specific adenosine deaminase activity; P:tRNA wobble adenosine to inosine editing	XP_006188572.1
XP_006196070.1	ADAT3	adenosine deaminase, tRNA specific 3	F:zinc ion binding; P:metabolic process; F:hydrolase activity	XP_006196070.1
XP_006176281.1	ADC	#N/A	C:nucleus; F:ornithine decarboxylase activator activity; C:granular vesicle; F:catalytic activity; P:positive regulation of catalytic activity; C:mitochondrion; P:ornithine metabolic process; P:polyamine biosynthetic process	XP_006176281.1
XP_006184495.1	ADCK1	aarF domain containing kinase 1	F:ATP binding; C:mitochondrion; F:protein kinase activity; P:protein phosphorylation	XP_006184495.1
XP_006185414.1	ADCK2	aarF domain containing kinase 2	C:mitochondrion; P:phosphorylation; F:kinase activity	XP_006185414.1
XP_006188176.1	ADCK3	aarF domain containing kinase 3	F:ATP binding; C:mitochondrion; F:protein serine/threonine kinase activity; P:protein phosphorylation; P:ubiquinone biosynthetic process	XP_006188176.1
XP_006189892.1	ADCK4	aarF domain containing kinase 4	C:mitochondrion; P:metabolic process; F:transferase activity, transferring phosphorus-containing groups	XP_006189892.1
XP_006181882.1	ADCK5	aarF domain containing kinase 5	C:mitochondrion; P:phosphorylation; F:kinase activity	XP_006181882.1
XP_006194032.1	ADCY10	adenylate cyclase 10 (soluble)	F:magnesium ion binding; F:ATP binding; P:cAMP biosynthetic process; P:spermatogenesis; C:membrane; F:adenylate cyclase activity; P:intracellular signal transduction	XP_006194032.1
XP_006195314.1	ADCY2	adenylate cyclase 2 (brain)	F:nucleotide binding; C:dendrite; P:cAMP biosynthetic process; C:cytoplasm; C:integral component of membrane; C:plasma membrane; F:adenylate cyclase activity; P:intracellular signal transduction	XP_006195314.1
XP_006190263.1	ADCY3	adenylate cyclase 3	F:nucleotide binding; C:cytoplasm; F:phosphorus-oxygen lyase activity; P:sensory perception of smell; C:cilium; C:plasma membrane; P:cyclic nucleotide biosynthetic process; P:intracellular signal transduction	XP_006190263.1
XP_006172896.1	ADCY4	adenylate cyclase 4	F:nucleotide binding; C:dendrite; P:cAMP biosynthetic process; C:cytoplasm; C:integral component of membrane; P:adenylate cyclase-modulating G-protein coupled receptor signaling pathway; F:adenylate cyclase activity; P:intracellular signal transduction	XP_006172896.1
XP_006189940.1	ADCY5	adenylate cyclase 5	P:adenylate cyclase-activating dopamine receptor signaling pathway; P:renal water homeostasis; P:activation of protein kinase A activity; P:epidermal growth factor receptor signaling pathway; P:adenylate cyclase-inhibiting dopamine receptor signaling pathway; P:fibroblast growth factor receptor signaling pathway; F:ATP binding; P:water transport; P:locomotory behavior; F:protein heterodimerizatio…	XP_006189940.1
XP_006177731.1	ADCY6	adenylate cyclase 6	F:ATP binding; P:cAMP biosynthetic process; F:metal ion binding; P:cellular response to catecholamine stimulus; C:cilium; C:integral component of membrane; P:dopamine receptor signaling pathway; P:cellular response to prostaglandin E stimulus; F:adenylate cyclase activity; P:intracellular signal transduction	XP_006177731.1
XP_006183595.1	ADCY7	adenylate cyclase 7	P:adenylate cyclase-inhibiting G-protein coupled receptor signaling pathway; P:cAMP biosynthetic process; P:renal water homeostasis; P:transmembrane transport; P:maternal process involved in female pregnancy; P:activation of protein kinase A activity; P:epidermal growth factor receptor signaling pathway; P:energy reserve metabolic process; P:positive regulation of cAMP biosynthetic process; P:act…	XP_006183595.1
XP_006189280.1	ADCY8	adenylate cyclase 8 (brain)	F:calcium- and calmodulin-responsive adenylate cyclase activity; P:adenylate cyclase-inhibiting G-protein coupled receptor signaling pathway; P:cAMP biosynthetic process; P:renal water homeostasis; P:transmembrane transport; P:activation of protein kinase A activity; P:epidermal growth factor receptor signaling pathway; P:energy reserve metabolic process; P:activation of phospholipase C activity;…	XP_006189280.1
XP_006179181.1	ADCY9	adenylate cyclase 9	F:nucleotide binding; P:cAMP biosynthetic process; F:phosphorus-oxygen lyase activity; C:integral component of membrane; P:intracellular signal transduction	XP_006179181.1
XP_006194520.1	ADCYAP1	adenylate cyclase activating polypeptide 1	P:neuron projection development; P:regulation of protein localization; F:neuropeptide hormone activity; P:negative regulation of cell cycle; F:receptor signaling protein activity; P:regulation of G-protein coupled receptor protein signaling pathway; C:extracellular region; P:positive regulation of transcription from RNA polymerase II promoter; P:neuropeptide signaling pathway; P:positive regulati…	XP_006194520.1
XP_006187798.1	ADCYAP1R1	ADCYAP receptor type I	F:vasoactive intestinal polypeptide receptor activity; P:G-protein coupled receptor signaling pathway; C:integral component of membrane; C:plasma membrane	XP_006187798.1
XP_006173604.1	ADD1	adducin 1	C:postsynaptic density; P:positive regulation of protein binding; P:positive regulation of endocytosis; F:structural molecule activity; C:Golgi membrane; P:cell volume homeostasis; P:hemoglobin metabolic process; P:positive regulation of angiogenesis; C:endoplasmic reticulum membrane; P:response to glucose; F:spectrin binding; F:protein heterodimerization activity; P:in utero embryonic developmen…	XP_006173604.1
XP_006191748.1	ADD2	adducin 2	P:positive regulation of protein binding; F:protein homodimerization activity; P:protein complex assembly; P:hemopoiesis; F:structural molecule activity; F:actin filament binding; P:barbed-end actin filament capping; F:spectrin binding; F:protein heterodimerization activity; C:membrane; C:cytoplasmic, membrane-bounded vesicle; C:F-actin capping protein complex; P:actin filament bundle assembly	XP_006191748.1
XP_006189412.1	ADD3	adducin 3	C:cytoskeleton; C:cell-cell junction; C:cell cortex; C:membrane; F:structural molecule activity; C:condensed nuclear chromosome	XP_006189412.1
XP_006185500.1	ADGB	androglobin	F:oxygen binding; C:cytoplasm; F:iron ion binding; P:oxygen transport; P:proteolysis; F:calcium-dependent cysteine-type endopeptidase activity; F:heme binding	XP_006185500.1
XP_006191340.1	ADH4	alcohol dehydrogenase 4 (class II), pi polypeptide	F:ethanol binding; F:zinc ion binding; P:cellular aldehyde metabolic process; P:quinone metabolic process; F:alditol:NADP+ 1-oxidoreductase activity; P:retinol metabolic process; P:ethanol oxidation; F:alcohol dehydrogenase activity, zinc-dependent; F:NADPH:quinone reductase activity; F:all-trans retinal binding; P:alcohol catabolic process; F:retinol dehydrogenase activity; F:NAD binding; F:benz…	XP_006191340.1
XP_006191339.1	ADH5	alcohol dehydrogenase 5 (class III), chi polypeptide	P:peptidyl-cysteine S-nitrosylation; F:zinc ion binding; F:protein homodimerization activity; P:ethanol oxidation; F:alcohol dehydrogenase (NAD) activity; P:positive regulation of blood pressure; P:respiratory system process; P:response to redox state; C:extracellular exosome; F:fatty acid binding; P:retinoid metabolic process; P:formaldehyde catabolic process; C:mitochondrion; F:S-(hydroxymethyl…	XP_006191339.1
XP_006191341.1	ADH6	alcohol dehydrogenase 6 (class V)	F:ethanol binding; P:response to ethanol; F:zinc ion binding; C:extracellular exosome; C:cytoplasm; P:ethanol oxidation; F:alcohol dehydrogenase activity, zinc-dependent	XP_006191341.1
XP_006193808.1	ADHFE1	alcohol dehydrogenase, iron containing 1	P:molecular hydrogen transport; F:metal ion binding; C:mitochondrion; P:oxidation-reduction process; F:hydroxyacid-oxoacid transhydrogenase activity	XP_006193808.1
XP_006187361.1	ADI1	acireductone dioxygenase 1	P:RNA phosphodiester bond hydrolysis, endonucleolytic; P:L-methionine biosynthetic process from methylthioadenosine; C:Golgi apparatus; P:polyamine metabolic process; C:plasma membrane; C:nucleoplasm; F:nucleic acid binding; F:RNA-DNA hybrid ribonuclease activity; F:protein binding; F:iron ion binding; F:acireductone dioxygenase [iron(II)-requiring] activity; C:cytosol; P:oxidation-reduction proc…	XP_006187361.1
XP_006188692.1	ADIG	adipogenin	P:white fat cell differentiation; C:nucleus; P:brown fat cell differentiation; C:cytoplasm; P:spermatogenesis; C:integral component of membrane; P:positive regulation of fat cell differentiation	XP_006188692.1
XP_006188907.1	ADIPOQ	adiponectin, C1Q and collagen domain containing	P:positive regulation of cAMP-dependent protein kinase activity; P:negative regulation of gluconeogenesis; P:glucose metabolic process; P:positive regulation of fatty acid metabolic process; P:positive regulation of protein kinase A signaling; P:brown fat cell differentiation; P:fatty acid beta-oxidation; P:response to glucose; P:negative regulation of macrophage differentiation; P:negative regul…	XP_006188907.1
XP_006173509.1	ADIPOR1	adiponectin receptor 1	F:protein kinase binding; F:identical protein binding; P:fatty acid oxidation; F:protein heterodimerization activity; F:adiponectin binding; C:integral component of membrane; P:adiponectin-activated signaling pathway; F:receptor activity; C:plasma membrane	XP_006173509.1
XP_006176778.1	ADIPOR2	adiponectin receptor 2	F:identical protein binding; F:protein heterodimerization activity; F:adiponectin binding; C:integral component of membrane; P:adiponectin-activated signaling pathway; F:receptor activity; C:plasma membrane	XP_006176778.1
XP_006180520.1	ADIRF	adipogenesis regulatory factor	C:nucleus; P:cellular response to cisplatin; C:extracellular exosome; C:cytoplasm; P:positive regulation of fat cell differentiation; P:cellular response to radiation; P:positive regulation of transcription from RNA polymerase II promoter; P:regulation of response to drug	XP_006180520.1
XP_006173482.1	ADK	adenosine kinase	P:AMP salvage; P:dATP biosynthetic process; F:adenosine kinase activity; P:purine nucleobase metabolic process; P:positive regulation of T cell proliferation; C:nucleoplasm; F:poly(A) RNA binding; F:ATP binding; P:circadian regulation of gene expression; P:adenosine metabolic process; F:metal ion binding; P:type B pancreatic cell proliferation; C:cytosol; P:positive regulation of cardiac muscle h…	XP_006173482.1
XP_006192010.1	ADM	adrenomedullin	P:cAMP biosynthetic process; P:negative regulation of vasoconstriction; P:positive regulation of cell proliferation; P:branching involved in labyrinthine layer morphogenesis; P:positive regulation of cAMP biosynthetic process; P:spongiotrophoblast layer development; P:G-protein coupled receptor internalization; P:vasculogenesis; P:developmental growth; P:negative regulation of vascular permeabili…	XP_006192010.1
XP_006173101.1	ADM2	adrenomedullin 2	F:inositol oxygenase activity; C:cytoplasm; F:iron ion binding; P:angiogenesis; P:positive regulation of gene expression; P:inositol catabolic process; P:oxidation-reduction process; C:extracellular region; F:protein complex binding; P:protein phosphorylation; F:hormone activity; P:positive regulation of angiogenesis	XP_006173101.1
XP_006175036.1	ADNP	activity dependent neuroprotector homeobox	C:nucleus; F:DNA binding; C:extracellular space; F:metal ion binding; F:chromatin binding; P:negative regulation of neuron apoptotic process	XP_006175036.1
XP_006185742.1	ADNP2	ADNP homeobox 2	F:DNA binding; P:positive regulation of cell growth; F:metal ion binding; P:neuron differentiation; P:cellular response to retinoic acid; P:cellular response to oxidative stress; P:negative regulation of cell death	XP_006185742.1
XP_006178240.1	ADORA1	adenosine A1 receptor	C:presynaptic membrane; C:postsynaptic density; P:regulation of glomerular filtration; P:relaxation of vascular smooth muscle; P:positive regulation of potassium ion transport; C:neuronal cell body; P:regulation of respiratory gaseous exchange by neurological system process; C:dendrite; F:G-protein coupled receptor binding; P:activation of MAPKK activity; P:inflammatory response; P:response to hy…	XP_006178240.1
XP_006177136.1	ADORA2A	adenosine A2a receptor	P:positive regulation of synaptic transmission, GABAergic; P:blood coagulation; P:eating behavior; P:negative regulation of alpha-beta T cell activation; C:integral component of plasma membrane; P:inflammatory response; P:synaptic transmission, dopaminergic; P:locomotory behavior; P:apoptotic process; P:positive regulation of adenylate cyclase activity involved in G-protein coupled receptor signa…	XP_006177136.1
XP_006181191.1	ADORA2B	adenosine A2b receptor	P:positive regulation of mast cell degranulation; P:positive regulation of guanylate cyclase activity; P:relaxation of vascular smooth muscle; P:positive regulation of cAMP biosynthetic process; P:adenylate cyclase-activating G-protein coupled receptor signaling pathway; C:plasma membrane; P:positive regulation of chronic inflammatory response to non-antigenic stimulus; P:adenosine receptor signa…	XP_006181191.1
XP_006182124.1	ADPGK	ADP dependent glucokinase	F:metal ion binding; C:membrane; P:glycolytic process; P:phosphorylation; C:extracellular region; F:ADP-specific glucokinase activity	XP_006182124.1
XP_006190537.1	ADPRH	ADP-ribosylarginine hydrolase	F:magnesium ion binding; F:ADP-ribosylarginine hydrolase activity; P:lipid metabolic process; P:protein de-ADP-ribosylation; C:extracellular region	XP_006190537.1
XP_006176794.1	ADPRHL1	ADP-ribosylhydrolase like 1	F:magnesium ion binding; F:ADP-ribosylarginine hydrolase activity; P:protein de-ADP-ribosylation	XP_006176794.1
XP_006186377.1	ADPRHL2	ADP-ribosylhydrolase like 2	C:nucleus; F:poly(ADP-ribose) glycohydrolase activity; C:mitochondrial matrix; F:metal ion binding; P:metabolic process	XP_006186377.1
XP_006181418.1	ADPRM	ADP-ribose/CDP-alcohol diphosphatase, manganese dependent	P:metabolic process; F:hydrolase activity	XP_006181418.1
XP_006194062.1	ADRA1A	adrenoceptor alpha 1A	P:organ growth; P:phospholipase C-activating G-protein coupled receptor signaling pathway; P:positive regulation of MAPK cascade; P:pilomotor reflex; C:plasma membrane; P:adult heart development; P:positive regulation of smooth muscle contraction; P:norepinephrine-epinephrine vasoconstriction involved in regulation of systemic arterial blood pressure; C:nuclear membrane; P:negative regulation of …	XP_006194062.1
XP_006178072.1	ADRA1B	adrenoceptor alpha 1B	P:cell proliferation; P:organ growth; P:visual learning; P:adult heart development; C:integral component of plasma membrane; P:locomotory behavior; P:behavioral response to cocaine; F:protein heterodimerization activity; P:vasoconstriction of artery involved in baroreceptor response to lowering of systemic arterial blood pressure; F:alpha1-adrenergic receptor activity; P:adrenergic receptor signa…	XP_006178072.1
XP_006187192.1	ADRA1D	adrenoceptor alpha 1D	P:cell proliferation; C:integral component of plasma membrane; P:norepinephrine-epinephrine vasoconstriction involved in regulation of systemic arterial blood pressure; P:negative regulation of the force of heart contraction involved in baroreceptor response to increased systemic arterial blood pressure; P:multicellular organism development; F:alpha1-adrenergic receptor activity; P:positive regul…	XP_006187192.1
XP_006177691.1	ADRA2B	adrenoceptor alpha 2B	P:cell-cell signaling; P:female pregnancy; P:positive regulation of neuron differentiation; P:regulation of vascular smooth muscle contraction; P:positive regulation of blood pressure; C:integral component of plasma membrane; F:epinephrine binding; P:MAPK cascade; F:protein binding; P:positive regulation of uterine smooth muscle contraction; P:angiogenesis; P:activation of MAPK activity by adrene…	XP_006177691.1
XP_006181199.1	ADRA2C	adrenoceptor alpha 2C	F:protein homodimerization activity; P:positive regulation of vasoconstriction; P:energy reserve metabolic process; P:cell-cell signaling; P:female pregnancy; P:positive regulation of neuron differentiation; C:axon terminus; P:small molecule metabolic process; C:integral component of plasma membrane; F:epinephrine binding; P:regulation of insulin secretion; C:endosome; F:protein heterodimerizatio…	XP_006181199.1
XP_006175987.1	ADRB2	adrenoceptor beta 2	P:negative regulation of multicellular organism growth; P:regulation of vasodilation; P:positive regulation of transcription from RNA polymerase II promoter; P:diet induced thermogenesis; P:negative regulation of smooth muscle contraction; P:vasodilation by norepinephrine-epinephrine involved in regulation of systemic arterial blood pressure; C:integral component of plasma membrane; P:response to…	XP_006175987.1
XP_006183427.1	ADRB3	adrenoceptor beta 3	P:negative regulation of multicellular organism growth; F:protein homodimerization activity; F:beta3-adrenergic receptor activity; C:receptor complex; F:norepinephrine binding; P:adenylate cyclase-activating G-protein coupled receptor signaling pathway; P:positive regulation of MAPK cascade; C:plasma membrane; P:diet induced thermogenesis; P:vasodilation by norepinephrine-epinephrine involved in …	XP_006183427.1
XP_006179534.1	ADRBK1	#N/A	P:termination of G-protein coupled receptor signaling pathway; P:G-protein coupled acetylcholine receptor signaling pathway; P:G-protein coupled receptor internalization; P:intracellular protein transport; P:negative regulation of striated muscle contraction; P:cardiac muscle contraction; P:tachykinin receptor signaling pathway; F:ATP binding; P:heart development; P:negative regulation of the for…	XP_006179534.1
XP_006185820.1	ADRBK2	#N/A	F:ATP binding; F:G-protein coupled receptor kinase activity; F:beta-adrenergic receptor kinase activity; P:signal transduction; P:termination of G-protein coupled receptor signaling pathway; P:protein phosphorylation; P:receptor internalization	XP_006185820.1
XP_006176070.1	ADRM1	adhesion regulating molecule 1	F:endopeptidase activator activity; C:nucleus; F:proteasome binding; C:cytoplasm; C:proteasome complex; F:protease binding; P:proteasome assembly; C:plasma membrane; P:positive regulation of endopeptidase activity; P:transcription elongation from RNA polymerase II promoter	XP_006176070.1
XP_006174778.1	ADSL	adenylosuccinate lyase	F:N6-(1,2-dicarboxyethyl)AMP AMP-lyase (fumarate-forming) activity; P:'de novo' AMP biosynthetic process; P:protein tetramerization; C:mitochondrion; P:'de novo' IMP biosynthetic process; F:(S)-2-(5-amino-1-(5-phospho-D-ribosyl)imidazole-4-carboxamido)succinate AMP-lyase (fumarate-forming) activity	XP_006174778.1
XP_006195874.1	ADSS	adenylosuccinate synthase	F:magnesium ion binding; F:GTP binding; P:'de novo' AMP biosynthetic process; P:IMP metabolic process; F:adenylosuccinate synthase activity; C:cytoplasm; C:plasma membrane	XP_006195874.1
XP_006173322.1	ADSSL1	adenylosuccinate synthase like 1	P:response to muscle activity; P:'de novo' AMP biosynthetic process; F:protein homodimerization activity; P:cellular response to drug; P:glutamine metabolic process; P:response to starvation; P:aspartate metabolic process; F:magnesium ion binding; F:GTP binding; F:actin filament binding; P:IMP metabolic process; F:adenylosuccinate synthase activity; C:cytoplasm; F:GTPase activity; C:membrane; P:c…	XP_006173322.1
XP_006181162.1	ADTRP	androgen dependent TFPI regulating protein	C:integral component of membrane	XP_006181162.1
XP_006175208.1	AEBP1	AE binding protein 1	P:negative regulation of transcription from RNA polymerase II promoter; C:extracellular space; F:zinc ion binding; C:extracellular exosome; F:transcription corepressor activity; F:metallocarboxypeptidase activity; P:proteolysis; F:RNA polymerase II regulatory region sequence-specific DNA binding; P:cell adhesion; C:extracellular matrix; F:transcriptional repressor activity, RNA polymerase II tran…	XP_006175208.1
XP_006192149.1	AEBP2	AE binding protein 2	P:negative regulation of transcription from RNA polymerase II promoter; P:chromatin modification; F:transcriptional repressor activity, RNA polymerase II core promoter proximal region sequence-specific binding; P:negative regulation of gene expression, epigenetic; F:transcription corepressor activity; F:metal ion binding; P:transcription, DNA-templated; C:ESC/E(Z) complex; F:RNA polymerase II cor…	XP_006192149.1
XP_006178617.1	AEN	apoptosis enhancing nuclease	F:nucleic acid binding; P:nucleic acid phosphodiester bond hydrolysis; C:nuclear membrane; F:exonuclease activity; P:intrinsic apoptotic signaling pathway in response to DNA damage by p53 class mediator; C:nucleolus; C:nucleoplasm; P:response to ionizing radiation	XP_006178617.1
XP_006195884.1	AES	amino-terminal enhancer of split	P:negative regulation of response to cytokine stimulus; P:transcription, DNA-templated; P:negative regulation of protein binding; P:regulation of growth; P:organ morphogenesis; P:negative regulation of transcription from RNA polymerase II promoter; P:negative regulation of canonical Wnt signaling pathway; C:nucleus; P:cellular response to extracellular stimulus; F:protein binding; P:skeletal syst…	XP_006195884.1
XP_006174549.1	AFAP1	actin filament associated protein 1	0	XP_006174549.1
XP_006175990.1	AFAP1L1	actin filament associated protein 1 like 1	C:nucleus; C:cytoplasm; C:cell junction; C:plasma membrane; C:invadopodium; C:podosome	XP_006175990.1
XP_006183583.1	AFAP1L2	actin filament associated protein 1 like 2	P:inflammatory response; P:positive regulation of interleukin-8 production; C:cytoplasm; P:positive regulation of transcription, DNA-templated; P:positive regulation of protein tyrosine kinase activity; P:positive regulation of epidermal growth factor receptor signaling pathway; F:protein tyrosine kinase activator activity; P:regulation of interleukin-6 production; F:SH3 domain binding; F:SH2 dom…	XP_006183583.1
XP_006190097.1	AFF1	AF4/FMR2 family member 1	C:nucleus; P:positive regulation of transcription, DNA-templated	XP_006190097.1
XP_006191758.1	AFF3	AF4/FMR2 family member 3	C:nucleus; F:double-stranded DNA binding; P:embryonic hindlimb morphogenesis; P:response to tumor necrosis factor	XP_006191758.1
XP_006179666.1	AFF4	AF4/FMR2 family member 4	P:spermatid development; C:mitochondrion; C:nucleolus	XP_006179666.1
XP_006187022.1	AFG3L2	AFG3 like matrix AAA peptidase subunit 2	F:zinc ion binding; P:regulation of multicellular organism growth; P:righting reflex; P:cristae formation; P:mitochondrial fusion; P:myelination; F:metalloendopeptidase activity; C:mitochondrial inner membrane; P:nerve development; P:muscle fiber development; P:neuromuscular junction development; F:ATP binding; P:axonogenesis; P:proteolysis; C:integral component of membrane; P:obsolete death; P:m…	XP_006187022.1
XP_006188756.1	AFM	afamin	C:extracellular exosome; C:blood microparticle; F:vitamin E binding; P:vitamin transport	XP_006188756.1
XP_006176968.1	AFMID	arylformamidase	C:nucleus; F:arylformamidase activity; P:'de novo' NAD biosynthetic process from tryptophan; P:tryptophan catabolic process to kynurenine; C:cytosol	XP_006176968.1
XP_006179151.1	AFTPH	aftiphilin	C:AP-1 adaptor complex; C:cytosol; F:clathrin binding	XP_006179151.1
XP_006178306.1	AGA	aspartylglucosaminidase	P:protein deglycosylation; C:extracellular exosome; P:proteolysis; F:N4-(beta-N-acetylglucosaminyl)-L-asparaginase activity; C:endoplasmic reticulum; P:protein maturation; F:peptidase activity; C:lysosome	XP_006178306.1
XP_006196103.1	AGAP1	ArfGAP with GTPase domain, ankyrin repeat and PH domain 1	F:GTP binding; F:zinc ion binding; F:GTPase activator activity; C:cytoplasm; P:small GTPase mediated signal transduction; C:membrane; P:protein transport; P:regulation of GTPase activity; F:phospholipid binding; P:positive regulation of GTPase activity	XP_006196103.1
XP_006182595.1	AGAP2	ArfGAP with GTPase domain, ankyrin repeat and PH domain 2	F:zinc ion binding; F:GTPase activator activity; P:small GTPase mediated signal transduction; C:nucleolus; P:positive regulation of transcription from RNA polymerase II promoter; P:positive regulation of GTPase activity; P:positive regulation of JAK-STAT cascade; F:GTP binding; P:mammary gland alveolus development; P:negative regulation of apoptotic process; C:mitochondrion; P:regulation of GTPas…	XP_006182595.1
XP_006174946.1	AGAP3	ArfGAP with GTPase domain, ankyrin repeat and PH domain 3	F:zinc ion binding; F:GTPase activator activity; C:PML body; F:polyubiquitin binding; P:small GTPase mediated signal transduction; P:positive regulation of GTPase activity; F:GTP binding; P:proteasome-mediated ubiquitin-dependent protein catabolic process; C:cytoplasm; F:GTPase activity; C:membrane; P:protein import into nucleus, translocation; P:cellular response to UV; P:regulation of GTPase ac…	XP_006174946.1
XP_006178618.1	AGBL1	ATP/GTP binding protein-like 1	F:tubulin binding; F:zinc ion binding; F:metallocarboxypeptidase activity; P:proteolysis; P:C-terminal protein deglutamylation; P:protein side chain deglutamylation	XP_006178618.1
XP_006190346.1	AGBL2	ATP/GTP binding protein-like 2	F:zinc ion binding; F:metallocarboxypeptidase activity; P:proteolysis; C:cytosol	XP_006190346.1
XP_006193750.1	AGBL3	ATP/GTP binding protein-like 3	F:zinc ion binding; F:metallocarboxypeptidase activity; P:proteolysis; C:cytosol; P:protein side chain deglutamylation	XP_006193750.1
XP_006195865.1	AGBL4	ATP/GTP binding protein-like 4	F:tubulin binding; F:zinc ion binding; C:centriole; C:ciliary basal body; F:metallocarboxypeptidase activity; P:proteolysis; P:C-terminal protein deglutamylation; C:cytosol; C:Golgi apparatus; P:protein side chain deglutamylation	XP_006195865.1
XP_006189769.1	AGBL5	ATP/GTP binding protein-like 5	C:nucleus; F:tubulin binding; F:zinc ion binding; F:metallocarboxypeptidase activity; P:proteolysis; C:cytosol; P:protein branching point deglutamylation	XP_006189769.1
XP_006178871.1	AGER	advanced glycosylation end product-specific receptor	P:multicellular organism development; P:regulation of transcription, DNA-templated; F:sequence-specific DNA binding; C:nucleus; F:transcription factor activity, sequence-specific DNA binding; P:inflammatory response; P:Notch signaling pathway; F:calcium ion binding; P:regulation of catalytic activity; C:integral component of membrane; P:cell differentiation; F:GTPase regulator activity; P:inducti…	XP_006178871.1
XP_006178712.1	AGFG1	ArfGAP with FG repeats 1	F:zinc ion binding; F:GTPase activator activity; P:multicellular organism development; P:spermatid nucleus differentiation; C:neuronal cell body; C:cell projection; P:transport; P:intermediate filament organization; P:positive regulation of GTPase activity; C:nucleus; F:DNA binding; P:acrosome assembly; P:regulation of GTPase activity; C:cytoplasmic, membrane-bounded vesicle	XP_006178712.1
XP_006188042.1	AGFG2	ArfGAP with FG repeats 2	F:zinc ion binding; F:GTPase activator activity; C:membrane; P:regulation of GTPase activity; P:positive regulation of GTPase activity	XP_006188042.1
XP_006186808.1	AGGF1	angiogenic factor with G-patch and FHA domains 1	F:nucleic acid binding; C:perinuclear region of cytoplasm; P:cell adhesion; P:positive regulation of endothelial cell proliferation; C:extracellular region; P:positive regulation of angiogenesis	XP_006186808.1
XP_006185419.1	AGK	acylglycerol kinase	F:NAD+ kinase activity; C:mitochondrion; C:membrane; P:ceramide biosynthetic process; F:ceramide kinase activity; F:diacylglycerol kinase activity; P:protein kinase C-activating G-protein coupled receptor signaling pathway; P:lipid phosphorylation	XP_006185419.1
XP_006190995.1	AGL	amylo-alpha-1, 6-glucosidase, 4-alpha-glucanotransferase	C:nucleus; P:glycogen biosynthetic process; C:cytoplasm; F:polyubiquitin binding; P:glycogen catabolic process; C:inclusion body; F:amylo-alpha-1,6-glucosidase activity; F:4-alpha-glucanotransferase activity; F:polysaccharide binding	XP_006190995.1
XP_006188372.1	AGMAT	agmatinase	C:extracellular exosome; F:hydrolase activity, acting on carbon-nitrogen (but not peptide) bonds, in linear amidines; F:metal ion binding; P:metabolic process	XP_006188372.1
XP_006182676.1	AGMO	alkylglycerol monooxygenase	C:endoplasmic reticulum membrane; F:iron ion binding; P:ether lipid metabolic process; C:integral component of membrane; P:oxidation-reduction process; F:glyceryl-ether monooxygenase activity; P:fatty acid biosynthetic process; P:membrane lipid metabolic process	XP_006182676.1
XP_006186374.1	AGO1	argonaute 1, RISC catalytic component	C:micro-ribonucleoprotein complex; P:epidermal growth factor receptor signaling pathway; F:RNA polymerase II core promoter proximal region sequence-specific DNA binding; P:nuclear-transcribed mRNA catabolic process; P:Fc-epsilon receptor signaling pathway; C:cytoplasmic mRNA processing body; P:fibroblast growth factor receptor signaling pathway; P:positive regulation of transcription from RNA pol…	XP_006186374.1
XP_006189435.1	AGO2	argonaute 2, RISC catalytic component	C:micro-ribonucleoprotein complex; P:negative regulation of translational initiation; P:epidermal growth factor receptor signaling pathway; P:post-embryonic development; P:Fc-epsilon receptor signaling pathway; C:cytoplasmic mRNA processing body; P:fibroblast growth factor receptor signaling pathway; C:nucleoplasm; C:polysome; C:dendrite; F:translation initiation factor activity; F:RNA 7-methylgu…	XP_006189435.1
XP_006186375.1	AGO3	argonaute 3, RISC catalytic component	F:miRNA binding; C:micro-ribonucleoprotein complex; P:miRNA mediated inhibition of translation; P:epidermal growth factor receptor signaling pathway; P:Fc-epsilon receptor signaling pathway; P:regulation of stem cell proliferation; C:cytoplasmic mRNA processing body; P:fibroblast growth factor receptor signaling pathway; P:mRNA catabolic process; P:translational initiation; F:poly(A) RNA binding;…	XP_006186375.1
XP_006186372.1	AGO4	argonaute 4, RISC catalytic component	F:miRNA binding; C:micro-ribonucleoprotein complex; P:miRNA mediated inhibition of translation; P:epidermal growth factor receptor signaling pathway; P:Fc-epsilon receptor signaling pathway; C:cytoplasmic mRNA processing body; P:fibroblast growth factor receptor signaling pathway; P:mRNA catabolic process; P:translational initiation; F:translation initiation factor activity; P:neurotrophin TRK re…	XP_006186372.1
XP_006178869.1	AGPAT1	1-acylglycerol-3-phosphate O-acyltransferase 1	F:1-acylglycerol-3-phosphate O-acyltransferase activity; C:membrane; P:positive regulation of cytokine production; P:phosphatidic acid biosynthetic process	XP_006178869.1
XP_006174490.1	AGPAT2	1-acylglycerol-3-phosphate O-acyltransferase 2	F:1-acylglycerol-3-phosphate O-acyltransferase activity; C:membrane; C:endoplasmic reticulum; P:positive regulation of cytokine production; P:phosphatidic acid biosynthetic process	XP_006174490.1
XP_006175309.1	AGPAT3	1-acylglycerol-3-phosphate O-acyltransferase 3	C:nuclear envelope; C:endoplasmic reticulum membrane; F:1-acylglycerol-3-phosphate O-acyltransferase activity; P:small molecule metabolic process; C:integral component of membrane; P:triglyceride biosynthetic process; P:CDP-diacylglycerol biosynthetic process; C:plasma membrane; P:phosphatidic acid biosynthetic process	XP_006175309.1
XP_006179093.1	AGPAT4	1-acylglycerol-3-phosphate O-acyltransferase 4	F:1-acylglycerol-3-phosphate O-acyltransferase activity; C:integral component of membrane; P:CDP-diacylglycerol biosynthetic process	XP_006179093.1
XP_006178299.1	AGPAT5	1-acylglycerol-3-phosphate O-acyltransferase 5	F:1-acylglycerol-3-phosphate O-acyltransferase activity; P:acylglycerol metabolic process; C:mitochondrion; P:hematopoietic progenitor cell differentiation	XP_006178299.1
XP_006188440.1	AGPAT6	#N/A	C:endoplasmic reticulum membrane; P:acyl-CoA metabolic process; P:regulation of multicellular organism growth; P:glandular epithelial cell maturation; C:integral component of membrane; P:triglyceride biosynthetic process; P:lactation; P:CDP-diacylglycerol biosynthetic process; F:glycerol-3-phosphate O-acyltransferase activity; P:phosphatidylcholine biosynthetic process; P:fatty acid metabolic pro…	XP_006188440.1
XP_006190525.1	AGPAT9	#N/A	C:endoplasmic reticulum membrane; F:1-acylglycerol-3-phosphate O-acyltransferase activity; P:small molecule metabolic process; C:integral component of membrane; P:triglyceride biosynthetic process; P:CDP-diacylglycerol biosynthetic process; F:glycerol-3-phosphate O-acyltransferase activity; P:phosphatidic acid biosynthetic process; P:regulation of TOR signaling	XP_006190525.1
XP_006189234.1	AGPS	alkylglycerone phosphate synthase	C:peroxisomal membrane; F:flavin adenine dinucleotide binding; F:alkylglycerone-phosphate synthase activity; C:mitochondrion; P:lipid biosynthetic process; F:UDP-N-acetylmuramate dehydrogenase activity; P:oxidation-reduction process; C:nucleolus	XP_006189234.1
XP_006191699.1	AGR2	anterior gradient 2, protein disulphide isomerase family member	P:lung goblet cell differentiation; P:mucus secretion; C:mitochondrion; F:dystroglycan binding; C:endoplasmic reticulum; C:extracellular region	XP_006191699.1
XP_006191701.1	AGR3	anterior gradient 3, protein disulphide isomerase family member	F:dystroglycan binding; C:extracellular region	XP_006191701.1
XP_006175486.1	AGRN	agrin	P:regulation of synaptic growth at neuromuscular junction; P:G-protein coupled acetylcholine receptor signaling pathway; C:synapse; P:receptor clustering; P:neurotransmitter receptor metabolic process; P:positive regulation of transcription from RNA polymerase II promoter; F:laminin binding; C:plasma membrane; P:positive regulation of neuron apoptotic process; C:cell surface; P:neuromuscular junc…	XP_006175486.1
XP_006180683.1	AGRP	agouti related neuropeptide	C:extracellular space; P:neuropeptide signaling pathway; C:extracellular exosome; F:neuropeptide hormone activity; F:type 3 melanocortin receptor binding; F:type 4 melanocortin receptor binding; P:adult feeding behavior; C:Golgi lumen; P:regulation of feeding behavior; P:hormone-mediated signaling pathway	XP_006180683.1
XP_006183799.1	AGT	angiotensinogen	P:drinking behavior; P:positive regulation of phosphatidylinositol 3-kinase signaling; P:response to salt stress; P:activation of NF-kappaB-inducing kinase activity; P:establishment of blood-nerve barrier; P:negative regulation of cell proliferation; P:positive regulation of protein tyrosine kinase activity; P:positive regulation of epidermal growth factor receptor signaling pathway; P:positive r…	XP_006183799.1
XP_006183239.1	AGTPBP1	ATP/GTP binding protein 1	F:tubulin binding; F:zinc ion binding; P:ATP hydrolysis coupled proton transport; P:cerebellar Purkinje cell differentiation; F:metallocarboxypeptidase activity; P:retina development in camera-type eye; P:neuromuscular process; P:neurotransmitter metabolic process; F:proton-transporting ATPase activity, rotational mechanism; P:olfactory bulb development; P:mitochondrion organization; C:vacuolar p…	XP_006183239.1
XP_006187321.1	AGTR1	angiotensin II receptor type 1	P:positive regulation of cellular protein metabolic process; P:low-density lipoprotein particle remodeling; P:regulation of vasodilation; F:angiotensin type I receptor activity; P:cell chemotaxis; C:integral component of plasma membrane; P:renin-angiotensin regulation of aldosterone production; F:protein heterodimerization activity; P:kidney development; P:positive regulation of cytosolic calcium…	XP_006187321.1
XP_006193480.1	AGTR2	angiotensin II receptor type 2	P:exploration behavior; P:positive regulation of vasodilation; P:angiotensin-activated signaling pathway; P:G-protein coupled receptor signaling pathway coupled to cGMP nucleotide second messenger; P:vasodilation by angiotensin involved in regulation of systemic arterial blood pressure; P:regulation of systemic arterial blood pressure by circulatory renin-angiotensin; P:brain renin-angiotensin sy…	XP_006193480.1
XP_006192532.1	AGTRAP	angiotensin II receptor associated protein	F:angiotensin type II receptor activity; C:cell cortex; P:angiotensin-activated signaling pathway; P:regulation of blood pressure; C:plasma membrane	XP_006192532.1
XP_006194868.1	AGXT2	alanine--glyoxylate aminotransferase 2	F:pyridoxal phosphate binding; P:L-alanine catabolic process, by transamination; P:positive regulation of nitric oxide biosynthetic process; P:glycine biosynthetic process, by transamination of glyoxylate; C:mitochondrion; F:(R)-3-amino-2-methylpropionate-pyruvate transaminase activity; F:alanine-glyoxylate transaminase activity; P:glyoxylate catabolic process	XP_006194868.1
XP_006188171.1	AHCTF1	AT-hook containing transcription factor 1	F:DNA binding; C:nuclear pore outer ring; C:nuclear membrane; F:transcription factor activity, sequence-specific DNA binding; C:extracellular exosome; C:cytoplasm; C:nuclear matrix; P:cytokinesis; P:regulation of transcription, DNA-templated; C:condensed chromosome kinetochore; P:nuclear pore complex assembly; C:chromatin	XP_006188171.1
XP_006190840.1	AHCY	adenosylhomocysteinase	C:extracellular exosome; C:melanosome; F:adenosylhomocysteinase activity; P:one-carbon metabolic process	XP_006190840.1
XP_006194831.1	AHCYL1	adenosylhomocysteinase like 1	P:lung-associated mesenchyme development; P:coronal suture morphogenesis; P:post-embryonic development; P:branching morphogenesis of a nerve; P:prostate epithelial cord arborization involved in prostate glandular acinus morphogenesis; P:prostate epithelial cord elongation; P:regulation of smoothened signaling pathway; P:neuromuscular junction development; P:synaptic vesicle transport; P:squamous …	XP_006194831.1
XP_006184775.1	AHCYL2	adenosylhomocysteinase like 2	F:protein binding; P:S-adenosylmethionine cycle; C:cytosol; F:adenosylhomocysteinase activity; P:one-carbon metabolic process	XP_006184775.1
XP_006173782.1	AHDC1	AT-hook DNA binding motif containing 1	F:DNA binding	XP_006173782.1
XP_006188601.1	AHI1	Abelson helper integration site 1	P:pronephric duct morphogenesis; P:positive regulation of transcription from RNA polymerase II promoter; C:photoreceptor outer segment; P:regulation of behavior; P:hindbrain development; P:cilium assembly; P:Kupffer's vesicle development; P:heart looping; P:otic vesicle development; P:positive regulation of polarized epithelial cell differentiation; P:left/right axis specification; C:ciliary basa…	XP_006188601.1
XP_006173254.1	AHNAK	AHNAK nucleoprotein	P:regulation of voltage-gated calcium channel activity; C:costamere; C:lysosomal membrane; F:S100 protein binding; F:poly(A) RNA binding; F:structural molecule activity conferring elasticity; C:nucleus; C:T-tubule; C:cell-cell contact zone; C:extracellular exosome; P:regulation of RNA splicing; C:membrane raft; C:actin cytoskeleton; C:cytosol; P:protein oligomerization	XP_006173254.1
XP_006173326.1	AHNAK2	AHNAK nucleoprotein 2	F:protein binding; C:sarcolemma; C:intracellular membrane-bounded organelle; C:contractile fiber part; C:myofibril	XP_006173326.1
XP_006190210.1	AHR	aryl hydrocarbon receptor	P:transcription from RNA polymerase II promoter; F:sequence-specific DNA binding; F:protein dimerization activity; F:transcription factor binding; P:response to xenobiotic stimulus; F:signal transducer activity; P:response to stress; P:cell cycle; P:positive regulation of RNA polymerase II transcriptional preinitiation complex assembly; P:negative regulation of transcription from RNA polymerase I…	XP_006190210.1
XP_006189395.1	AHRR	aryl-hydrocarbon receptor repressor	P:negative regulation of transcription from RNA polymerase II promoter; C:nucleus; F:DNA binding; P:transcription, DNA-templated; P:signal transduction; P:positive regulation of protein sumoylation; F:protein dimerization activity; F:signal transducer activity	XP_006189395.1
XP_006184499.1	AHSA1	activator of Hsp90 ATPase activity 1	C:extracellular exosome; P:positive regulation of ATPase activity; F:chaperone binding; C:cytosol; C:endoplasmic reticulum; F:ATPase activator activity; P:response to stress	XP_006184499.1
XP_006191392.1	AHSA2	AHA1, activator of heat shock 90kDa protein ATPase homolog 2 (yeast)	P:positive regulation of ATPase activity; F:chaperone binding; F:ATPase activator activity; P:response to stress	XP_006191392.1
XP_006188902.1	AHSG	alpha 2-HS glycoprotein	P:negative regulation of bone mineralization; C:extracellular exosome; F:cysteine-type endopeptidase inhibitor activity; P:ossification; C:blood microparticle; P:negative regulation of endopeptidase activity; P:regulation of inflammatory response; F:unfolded protein binding; P:protein folding; P:positive regulation of phagocytosis; P:acute-phase response; C:plasma membrane	XP_006188902.1
XP_006181607.1	AHSP	alpha hemoglobin stabilizing protein	C:cytoplasm; P:hemopoiesis; F:hemoglobin binding; P:protein folding; P:protein stabilization; P:hemoglobin metabolic process	XP_006181607.1
XP_006192252.1	AICDA	activation-induced cytidine deaminase	C:nucleus; F:zinc ion binding; P:cellular response to lipopolysaccharide; C:cytoplasm; P:DNA demethylation; P:negative regulation of methylation-dependent chromatin silencing; P:cytidine deamination; P:mRNA processing; F:cytidine deaminase activity; C:exosome (RNase complex); P:somatic hypermutation of immunoglobulin genes; P:isotype switching	XP_006192252.1
XP_006188200.1	AIDA	axin interactor, dorsalization associated	F:protein domain specific binding; C:cytoplasm; P:negative regulation of JUN kinase activity; P:regulation of protein homodimerization activity; P:dorsal/ventral pattern formation	XP_006188200.1
XP_006178819.1	AIF1	allograft inflammatory factor 1	P:Rac protein signal transduction; P:positive regulation of nitric oxide biosynthetic process; P:response to axon injury; C:perikaryon; C:phagocytic cup; P:positive regulation of smooth muscle cell proliferation; P:inflammatory response; P:phagocytosis, engulfment; P:positive regulation of smooth muscle cell chemotaxis; F:calcium ion binding; P:positive regulation of muscle hyperplasia; P:negativ…	XP_006178819.1
XP_006195914.1	AIF1L	allograft inflammatory factor 1 like	F:actin filament binding; C:extracellular exosome; C:focal adhesion; C:cytoplasm; F:calcium ion binding; C:ruffle membrane; C:actin filament	XP_006195914.1
XP_006191813.1	AIFM1	apoptosis inducing factor, mitochondria associated 1	F:FAD binding; P:neuron differentiation; F:protein dimerization activity; P:cell redox homeostasis; P:regulation of apoptotic DNA fragmentation; C:nucleus; F:DNA binding; C:mitochondrial intermembrane space; F:NAD(P)H oxidase activity; P:oxidation-reduction process; P:activation of cysteine-type endopeptidase activity involved in apoptotic process; P:mitochondrial respiratory chain complex I asse…	XP_006191813.1
XP_006181230.1	AIFM2	apoptosis inducing factor, mitochondria associated 2	C:lipid particle; F:DNA binding; C:extracellular space; P:apoptotic mitochondrial changes; F:flavin adenine dinucleotide binding; P:positive regulation of apoptotic process; C:integral component of membrane; F:NADH dehydrogenase (ubiquinone) activity; C:cytosol; F:electron-transferring-flavoprotein dehydrogenase activity; P:oxidation-reduction process; C:mitochondrial outer membrane	XP_006181230.1
XP_006188607.1	AIG1	androgen-induced 1	C:integral component of membrane	XP_006188607.1
XP_006189496.1	AIM1	absent in melanoma 1	P:cleavage furrow formation; P:histone H3-S28 phosphorylation; F:histone serine kinase activity; C:chromosome, centromeric region; P:negative regulation of transcription from RNA polymerase II promoter; C:nucleus; F:ATP binding; P:abscission; P:mitotic spindle midzone assembly; C:cytoplasm; F:metal ion binding; C:spindle; P:negative regulation of B cell apoptotic process; P:protein localization t…	XP_006189496.1
XP_006184691.1	AIMP1	aminoacyl tRNA synthetase complex interacting multifunctional protein 1	P:inflammatory response; F:protein homodimerization activity; F:methionine-tRNA ligase activity; P:methionyl-tRNA aminoacylation; P:cell-cell signaling; C:cytosol; C:aminoacyl-tRNA synthetase multienzyme complex; P:negative regulation of endothelial cell proliferation; P:leukocyte migration; F:tRNA binding; F:cytokine activity; C:cell surface	XP_006184691.1
XP_006173932.1	AIMP2	aminoacyl tRNA synthetase complex interacting multifunctional protein 2	C:nucleus; P:negative regulation of cell proliferation; C:membrane; P:apoptotic process; P:positive regulation of protein ubiquitination; C:cytosol; P:Type II pneumocyte differentiation; P:translation	XP_006173932.1
XP_006176048.1	AIP	aryl hydrocarbon receptor interacting protein	P:protein targeting to mitochondrion; C:nucleus; F:transcription cofactor activity; F:GAF domain binding; P:protein maturation by protein folding; C:cytoplasm; P:xenobiotic metabolic process; F:unfolded protein binding; P:regulation of nucleic acid-templated transcription; C:plasma membrane	XP_006176048.1
XP_006177084.1	AIPL1	aryl hydrocarbon receptor interacting protein like 1	C:nucleus; P:retina homeostasis; P:phototransduction, visible light; P:regulation of cGMP metabolic process; C:cytoplasm; P:negative regulation of apoptotic process; P:protein farnesylation; C:photoreceptor inner segment; P:protein folding; F:farnesylated protein binding	XP_006177084.1
XP_006175303.1	AIRE	autoimmune regulator	P:regulation of translation; C:nucleus; F:zinc ion binding; F:identical protein binding; F:translation regulator activity; C:cytoplasm; F:histone binding; P:humoral immune response; F:transcription regulatory region DNA binding; F:chromatin binding; P:positive regulation of transcription from RNA polymerase II promoter	XP_006175303.1
XP_006177940.1	AJAP1	adherens junctions associated protein 1	0	XP_006177940.1
XP_006175929.1	AJUBA	ajuba LIM protein	P:positive regulation of MAP kinase activity; P:positive regulation of I-kappaB kinase/NF-kappaB signaling; C:cytoplasmic mRNA processing body; P:regulation of cellular response to hypoxia; F:alpha-catenin binding; P:negative regulation of transcription from RNA polymerase II promoter; C:transcription factor complex; P:spindle assembly; P:G2/M transition of mitotic cell cycle; P:response to hypox…	XP_006175929.1
XP_006181932.1	AK1	adenylate kinase 1	P:cell cycle arrest; P:ADP biosynthetic process; P:nucleoside triphosphate biosynthetic process; P:nucleoside diphosphate phosphorylation; F:nucleoside diphosphate kinase activity; C:plasma membrane; C:outer dense fiber; F:adenylate kinase activity; F:ATP binding; C:extracellular exosome; P:AMP metabolic process; P:ATP metabolic process; C:sperm flagellum	XP_006181932.1
XP_006176279.1	AK2	adenylate kinase 2	P:nucleotide phosphorylation; P:ADP biosynthetic process; P:brain development; C:mitochondrial inner membrane; F:adenylate kinase activity; F:ATP binding; P:response to thyroid hormone; C:mitochondrial intermembrane space; C:extracellular exosome; P:oxidative phosphorylation; P:liver development; P:AMP metabolic process; C:sperm mitochondrial sheath; P:nucleobase-containing small molecule interco…	XP_006176279.1
XP_006173831.1	AK3	adenylate kinase 3	F:GTP binding; F:adenylate kinase activity; F:ATP binding; P:nucleotide phosphorylation; P:UTP metabolic process; P:ITP metabolic process; C:mitochondrial matrix; P:ADP biosynthetic process; P:AMP metabolic process; P:GTP metabolic process; F:nucleoside triphosphate adenylate kinase activity	XP_006173831.1
XP_006181347.1	AK4	adenylate kinase 4	P:ADP biosynthetic process; P:nucleoside triphosphate biosynthetic process; P:GTP metabolic process; P:nucleoside diphosphate phosphorylation; F:nucleoside diphosphate kinase activity; F:nucleoside triphosphate adenylate kinase activity; F:GTP binding; F:adenylate kinase activity; F:ATP binding; C:extracellular exosome; C:mitochondrial matrix; P:AMP metabolic process; P:ATP metabolic process	XP_006181347.1
XP_006187062.1	AK5	adenylate kinase 5	P:ADP biosynthetic process; P:pyrimidine ribonucleotide biosynthetic process; P:dADP biosynthetic process; P:nucleoside triphosphate biosynthetic process; P:nucleoside diphosphate phosphorylation; F:nucleoside diphosphate kinase activity; F:adenylate kinase activity; F:ATP binding; C:microtubule organizing center; P:nucleobase-containing small molecule interconversion; P:ATP metabolic process; C:…	XP_006187062.1
XP_006184220.1	AK7	adenylate kinase 7	P:spermatogenesis; P:nucleoside triphosphate biosynthetic process; P:epithelial cilium movement; P:nucleoside diphosphate phosphorylation; P:axoneme assembly; F:nucleoside diphosphate kinase activity; P:brain development; C:nucleus; F:adenylate kinase activity; F:cytidylate kinase activity; F:ATP binding; P:inflammatory response to antigenic stimulus; C:cytoplasm	XP_006184220.1
XP_006187508.1	AK9	adenylate kinase 9	P:dAMP phosphorylation; P:dADP phosphorylation; P:dGDP phosphorylation; P:dCDP phosphorylation; P:TDP phosphorylation; F:nucleoside diphosphate kinase activity; C:nucleolus; P:CMP phosphorylation; P:dCMP phosphorylation; P:GDP phosphorylation; P:UDP phosphorylation; F:nucleoside phosphate kinase activity; F:ATP binding; C:nuclear membrane; P:AMP phosphorylation; P:ATP generation from ADP; P:CDP p…	XP_006187508.1
XP_006181500.1	AKAP1	A-kinase anchoring protein 1	C:mitochondrion; C:membrane; P:phosphorylation; F:kinase activity; F:poly(A) RNA binding	XP_006181500.1
XP_006181188.1	AKAP10	A-kinase anchoring protein 10	P:termination of G-protein coupled receptor signaling pathway; C:mitochondrion; P:protein localization; P:phosphorylation; F:kinase activity; C:plasma membrane	XP_006181188.1
XP_006176339.1	AKAP11	A-kinase anchoring protein 11	F:NAD+ kinase activity; F:diacylglycerol kinase activity; P:phosphorylation; P:protein kinase C-activating G-protein coupled receptor signaling pathway; P:intracellular signal transduction	XP_006176339.1
XP_006185542.1	AKAP12	A-kinase anchoring protein 12	P:protein targeting; P:positive regulation of protein kinase A signaling; P:regulation of protein kinase C signaling; P:signal transduction; P:positive regulation of cAMP biosynthetic process; F:adenylate cyclase binding; P:phosphorylation; F:kinase activity; F:protein kinase A binding	XP_006185542.1
XP_006178619.1	AKAP13	A-kinase anchoring protein 13	P:regulation of protein kinase activity; P:small GTPase mediated signal transduction; F:cAMP-dependent protein kinase activity; P:apoptotic signaling pathway; F:Rho guanyl-nucleotide exchange factor activity; P:regulation of glucocorticoid mediated signaling pathway; P:protein phosphorylation; F:signal transducer activity; C:nucleus; F:protein complex scaffold; P:neurotrophin TRK receptor signali…	XP_006178619.1
XP_006185345.1	AKAP14	A-kinase anchoring protein 14	P:phosphorylation; F:kinase activity	XP_006185345.1
XP_006186071.1	AKAP17A	A-kinase anchoring protein 17A	F:nucleotide binding; P:RNA splicing; C:cytoplasm; P:signal transduction; C:nuclear speck; P:regulation of RNA splicing; C:spliceosomal complex; P:regulation of transcription, DNA-templated; P:mRNA processing; P:B cell activation; F:poly(A) RNA binding; F:protein kinase A binding	XP_006186071.1
XP_006178219.1	AKAP2	A-kinase anchoring protein 2	0	XP_006178219.1
XP_006175603.1	AKAP3	A-kinase anchoring protein 3	C:nucleus; P:movement of cell or subcellular component; C:acrosomal vesicle; P:regulation of protein kinase A signaling; P:protein localization; C:sperm principal piece; P:transmembrane receptor protein serine/threonine kinase signaling pathway; P:phosphorylation; C:sperm fibrous sheath; F:kinase activity; F:protein kinase A binding	XP_006175603.1
XP_006194314.1	AKAP4	A-kinase anchoring protein 4	C:nucleus; C:Z disc; C:perinuclear region of cytoplasm; P:sperm motility; P:regulation of protein kinase A signaling; P:protein localization; C:sperm principal piece; P:transmembrane receptor protein serine/threonine kinase signaling pathway; P:phosphorylation; C:sperm fibrous sheath; F:kinase activity; F:protein kinase A binding	XP_006194314.1
XP_006177817.1	AKAP5	A-kinase anchoring protein 5	P:protein targeting; P:positive regulation of protein kinase A signaling; P:signal transduction; P:positive regulation of cAMP biosynthetic process; F:adenylate cyclase binding; P:phosphorylation; F:kinase activity	XP_006177817.1
XP_006191331.1	AKAP6	A-kinase anchoring protein 6	C:nuclear envelope; C:calcium channel complex; C:perinuclear region of cytoplasm; P:positive regulation of delayed rectifier potassium channel activity; C:sarcoplasmic reticulum; P:cellular response to cAMP; P:regulation of membrane repolarization; P:phosphorylation; F:kinase activity; F:ion channel binding; P:intracellular signal transduction; F:protein kinase A binding	XP_006191331.1
XP_006180788.1	AKAP7	A-kinase anchoring protein 7	F:protein kinase binding; C:lateral plasma membrane; P:positive regulation of delayed rectifier potassium channel activity; P:protein localization; P:regulation of membrane repolarization; F:nucleotide binding; C:nucleus; P:ion transport; P:cellular response to cAMP; F:protein kinase A regulatory subunit binding; C:cytosol; P:action potential; P:phosphorylation; F:kinase activity; C:apical plasma…	XP_006180788.1
XP_006194670.1	AKAP8	A-kinase anchoring protein 8	C:condensed chromosome; F:DNA binding; P:mitotic chromosome condensation; C:membrane; C:nuclear matrix; C:female pronucleus; F:poly(A) RNA binding	XP_006194670.1
XP_006194669.1	AKAP8L	A-kinase anchoring protein 8 like	P:positive regulation of I-kappaB kinase/NF-kappaB signaling; P:chromosome segregation; P:histone H4-K12 acetylation; C:cyclin/CDK positive transcription elongation factor complex; P:positive regulation of DNA binding; P:protein phosphorylation; C:condensed nuclear chromosome; P:positive regulation of transcription elongation from RNA polymerase II promoter; F:p53 binding; P:chromatin remodeling;…	XP_006194669.1
XP_006177845.1	AKAP9	A-kinase anchoring protein 9	0	XP_006177845.1
XP_006180924.1	AKIP1	A-kinase interacting protein 1	F:protein binding; P:substrate adhesion-dependent cell spreading; P:phosphorylation; F:kinase activity; C:nucleoplasm	XP_006180924.1
XP_006186426.1	AKIRIN1	akirin 1	C:nuclear membrane; C:nucleoplasm	XP_006186426.1
XP_006178643.1	AKIRIN2	akirin 2	P:negative regulation of transcription from RNA polymerase II promoter; P:embryo development; C:nucleus; P:transcription, DNA-templated; C:transcriptional repressor complex; P:innate immune response; P:positive regulation of cell proliferation; P:response to lipopolysaccharide; P:positive regulation of interleukin-6 production; P:positive regulation of transcription from RNA polymerase II promote…	XP_006178643.1
XP_006186091.1	AKNA	AT-hook transcription factor	F:transcriptional activator activity, RNA polymerase II core promoter proximal region sequence-specific binding; C:membrane; F:RNA polymerase II core promoter proximal region sequence-specific DNA binding; P:positive regulation of transcription from RNA polymerase II promoter	XP_006186091.1
XP_006179993.1	AKNAD1	AKNA domain containing 1	0	XP_006179993.1
XP_006178487.1	AKR1A1	aldo-keto reductase family 1 member A1	P:aldehyde catabolic process; F:L-glucuronate reductase activity; C:extracellular space; C:extracellular exosome; C:cytosol; P:oxidation-reduction process; P:D-glucuronate catabolic process; P:L-ascorbic acid biosynthetic process; C:apical plasma membrane; F:alcohol dehydrogenase (NADP+) activity	XP_006178487.1
XP_006193743.1	AKR1B1	aldo-keto reductase family 1 member B	C:nucleus; C:extracellular exosome; C:cytoplasm; F:alditol:NADP+ 1-oxidoreductase activity; P:daunorubicin metabolic process; F:17-alpha,20-alpha-dihydroxypregn-4-en-3-one dehydrogenase activity; P:oxidation-reduction process; F:glyceraldehyde oxidoreductase activity; P:doxorubicin metabolic process	XP_006193743.1
XP_006173129.1	AKR1D1	aldo-keto reductase family 1 member D1	P:androgen metabolic process; C:extracellular exosome; P:cholesterol catabolic process; P:digestion; C:cytosol; F:3-oxo-5-beta-steroid 4-dehydrogenase activity; F:delta4-3-oxosteroid 5beta-reductase activity; P:oxidation-reduction process; F:steroid binding; P:bile acid catabolic process; P:bile acid biosynthetic process; P:C21-steroid hormone metabolic process	XP_006173129.1
XP_006188388.1	AKR7A2	aldo-keto reductase family 7 member A2	C:extracellular exosome; F:oxidoreductase activity; C:mitochondrion; P:xenobiotic metabolic process; P:daunorubicin metabolic process; C:cytosol; P:oxidation-reduction process; P:doxorubicin metabolic process; F:phenanthrene-9,10-epoxide hydrolase activity	XP_006188388.1
XP_006173897.1	AKT1S1	AKT1 substrate 1	P:epidermal growth factor receptor signaling pathway; P:regulation of cellular response to heat; P:Fc-epsilon receptor signaling pathway; P:fibroblast growth factor receptor signaling pathway; P:regulation of neuron apoptotic process; P:negative regulation of protein kinase activity; C:nucleoplasm; P:neurotrophin TRK receptor signaling pathway; F:protein binding; P:cellular response to heat; P:ph…	XP_006173897.1
XP_006177990.1	AKT2	AKT serine/threonine kinase 2	P:positive regulation of protein targeting to membrane; P:positive regulation of glucose import in response to insulin stimulus; P:insulin receptor signaling pathway; P:positive regulation of vesicle fusion; P:positive regulation of fatty acid beta-oxidation; P:intracellular protein transmembrane transport; F:protein serine/threonine kinase activity; P:protein phosphorylation; P:positive regulati…	XP_006177990.1
XP_006185623.1	AKT3	AKT serine/threonine kinase 3	F:protein kinase C binding; P:cellular response to insulin stimulus; F:ATP binding; P:signal transduction; P:positive regulation of sodium ion transport; C:Golgi apparatus; F:protein serine/threonine kinase activity; P:peptidyl-serine phosphorylation; C:plasma membrane; P:peptidyl-threonine phosphorylation; C:nucleoplasm; P:mitochondrial genome maintenance	XP_006185623.1
XP_006186039.1	AKTIP	AKT interacting protein	P:lysosome organization; F:ubiquitin protein ligase activity; P:positive regulation of protein binding; P:endosome organization; P:protein transport; C:Golgi apparatus; P:endosome to lysosome transport; C:nucleolus; C:plasma membrane; F:ubiquitin protein ligase binding; C:FHF complex; P:positive regulation of protein phosphorylation; P:apoptotic process; P:early endosome to late endosome transpor…	XP_006186039.1
XP_006195077.1	ALAD	aminolevulinate dehydratase	C:nucleus; F:porphobilinogen synthase activity; F:zinc ion binding; F:identical protein binding; C:extracellular exosome; F:lead ion binding; P:cellular response to interleukin-4; P:protein homooligomerization; P:protoporphyrinogen IX biosynthetic process	XP_006195077.1
XP_006180046.1	ALAS1	5'-aminolevulinate synthase 1	C:nucleus; F:pyridoxal phosphate binding; C:mitochondrial matrix; P:protoporphyrinogen IX biosynthetic process; F:5-aminolevulinate synthase activity	XP_006180046.1
XP_006193784.1	ALAS2	5'-aminolevulinate synthase 2	P:cellular iron ion homeostasis; F:pyridoxal phosphate binding; P:response to hypoxia; P:erythrocyte differentiation; C:mitochondrial matrix; P:hemoglobin biosynthetic process; P:protoporphyrinogen IX biosynthetic process; F:5-aminolevulinate synthase activity; C:mitochondrial inner membrane	XP_006193784.1
XP_006188754.1	ALB	albumin	F:toxic substance binding; F:oxygen binding; P:hemolysis by symbiont of host erythrocytes; F:pyridoxal phosphate binding; F:drug binding; C:protein complex; P:cellular response to starvation; P:transport; C:nucleus; F:DNA binding; P:retina homeostasis; C:extracellular exosome; F:fatty acid binding; C:cytoplasm; F:metal ion binding; P:negative regulation of apoptotic process; C:blood microparticle…	XP_006188754.1
XP_006190674.1	ALCAM	activated leukocyte cell adhesion molecule	C:extracellular exosome; P:motor neuron axon guidance; C:external side of plasma membrane; C:integral component of membrane; P:cell adhesion; C:neuronal cell body; C:axon	XP_006190674.1
XP_006173862.1	ALDH16A1	aldehyde dehydrogenase 16 family member A1	F:aldehyde dehydrogenase (NAD) activity; C:extracellular exosome; C:membrane; P:oxidation-reduction process; F:cytokine activity	XP_006173862.1
XP_006174458.1	ALDH18A1	aldehyde dehydrogenase 18 family member A1	P:glutamate metabolic process; F:glutamate 5-kinase activity; P:ornithine biosynthetic process; P:citrulline biosynthetic process; C:mitochondrion; F:glutamate-5-semialdehyde dehydrogenase activity; P:proline biosynthetic process; P:oxidation-reduction process; P:phosphorylation; F:poly(A) RNA binding	XP_006174458.1
XP_006193914.1	ALDH1A1	aldehyde dehydrogenase 1 family member A1	F:3-chloroallyl aldehyde dehydrogenase activity; C:extracellular exosome; C:cytoplasm; F:retinal dehydrogenase activity; P:retinol metabolic process; P:oxidation-reduction process; F:benzaldehyde dehydrogenase (NAD+) activity	XP_006193914.1
XP_006181761.1	ALDH1A2	aldehyde dehydrogenase 1 family member A2	P:neural tube development; P:response to cytokine; P:negative regulation of cell proliferation; P:positive regulation of cell proliferation; P:anterior/posterior pattern specification; P:retinal metabolic process; P:cardiac muscle tissue development; P:face development; P:determination of bilateral symmetry; P:proximal/distal pattern formation; P:heart morphogenesis; P:retinoic acid receptor sign…	XP_006181761.1
XP_006182734.1	ALDH1A3	aldehyde dehydrogenase 1 family member A3	P:olfactory pit development; P:righting reflex; F:protein homodimerization activity; P:nucleus accumbens development; F:aldehyde dehydrogenase [NAD(P)+] activity; P:optic cup morphogenesis involved in camera-type eye development; P:retinal metabolic process; P:face development; F:aldehyde dehydrogenase (NAD) activity; P:retinoic acid biosynthetic process; P:locomotory behavior; C:cytoplasm; F:ret…	XP_006182734.1
XP_006176154.1	ALDH1L1	aldehyde dehydrogenase 1 family member L1	F:aldehyde dehydrogenase [NAD(P)+] activity; P:10-formyltetrahydrofolate catabolic process; F:methyltransferase activity; C:protein complex; P:biosynthetic process; P:one-carbon metabolic process; F:aldehyde dehydrogenase (NAD) activity; C:extracellular exosome; C:mitochondrion; F:formyltetrahydrofolate dehydrogenase activity; P:oxidation-reduction process; F:protein complex binding; F:hydroxymet…	XP_006176154.1
XP_006193768.1	ALDH1L2	aldehyde dehydrogenase 1 family member L2	C:mitochondrion; P:10-formyltetrahydrofolate catabolic process; F:methyltransferase activity; F:formyltetrahydrofolate dehydrogenase activity; P:oxidation-reduction process; P:biosynthetic process; F:oxidoreductase activity, acting on the aldehyde or oxo group of donors, NAD or NADP as acceptor; F:hydroxymethyl-, formyl- and related transferase activity; P:one-carbon metabolic process; P:methylat…	XP_006193768.1
XP_006178147.1	ALDH2	aldehyde dehydrogenase 2 family (mitochondrial)	F:aldehyde dehydrogenase (NAD) activity; C:mitochondrial matrix; P:ethanol catabolic process; P:oxidation-reduction process	XP_006178147.1
XP_006179767.1	ALDH3A1	aldehyde dehydrogenase 3 family member A1	P:cellular aldehyde metabolic process; F:antiporter activity; F:aldehyde dehydrogenase [NAD(P)+] activity; P:positive regulation of cell proliferation; P:response to cAMP; C:endoplasmic reticulum; P:response to nutrient; P:aging; C:plasma membrane; F:alcohol dehydrogenase (NADP+) activity; C:nucleoplasm; F:aldehyde dehydrogenase (NAD) activity; F:3-chloroallyl aldehyde dehydrogenase activity; C:e…	XP_006179767.1
XP_006173633.1	ALDH3B1	aldehyde dehydrogenase 3 family member B1	F:aldehyde dehydrogenase (NAD) activity; P:aldehyde catabolic process; F:3-chloroallyl aldehyde dehydrogenase activity; C:extracellular exosome; F:aldehyde dehydrogenase [NAD(P)+] activity; P:ethanol catabolic process; C:cytosol; P:cellular response to oxidative stress; P:oxidation-reduction process; C:plasma membrane	XP_006173633.1
XP_006188329.1	ALDH4A1	aldehyde dehydrogenase 4 family member A1	F:aldehyde dehydrogenase (NAD) activity; F:1-pyrroline-5-carboxylate dehydrogenase activity; F:identical protein binding; P:4-hydroxyproline catabolic process; P:glutamate biosynthetic process; C:mitochondrial matrix; F:electron carrier activity; P:proline biosynthetic process; P:oxidation-reduction process; P:cellular nitrogen compound metabolic process; P:proline catabolic process to glutamate	XP_006188329.1
XP_006182297.1	ALDH5A1	aldehyde dehydrogenase 5 family member A1	P:acetate metabolic process; F:succinate-semialdehyde dehydrogenase [NAD(P)+] activity; P:galactosylceramide metabolic process; P:gamma-aminobutyric acid catabolic process; P:post-embryonic development; P:respiratory electron transport chain; P:glutamine metabolic process; P:glycerophospholipid metabolic process; P:neurotransmitter catabolic process; P:glucose metabolic process; P:succinate metab…	XP_006182297.1
XP_006184549.1	ALDH6A1	aldehyde dehydrogenase 6 family member A1	F:aldehyde dehydrogenase (NAD) activity; C:nucleus; P:brown fat cell differentiation; C:extracellular exosome; F:fatty-acyl-CoA binding; C:mitochondrion; F:methylmalonate-semialdehyde dehydrogenase (acylating) activity; P:valine catabolic process; P:oxidation-reduction process; P:thymine catabolic process; F:malonate-semialdehyde dehydrogenase (acetylating) activity; F:poly(A) RNA binding	XP_006184549.1
XP_006191513.1	ALDH7A1	aldehyde dehydrogenase 7 family member A1	C:nucleus; C:extracellular exosome; F:betaine-aldehyde dehydrogenase activity; P:glycine betaine biosynthetic process from choline; C:mitochondrion; F:L-aminoadipate-semialdehyde dehydrogenase activity; C:cytosol; P:oxidation-reduction process	XP_006191513.1
XP_006188524.1	ALDH8A1	aldehyde dehydrogenase 8 family member A1	F:aldehyde dehydrogenase (NAD) activity; C:extracellular exosome; C:cytoplasm; P:9-cis-retinoic acid biosynthetic process; F:retinal dehydrogenase activity; P:retinal metabolic process; P:oxidation-reduction process	XP_006188524.1
XP_006175992.1	ALDH9A1	aldehyde dehydrogenase 9 family member A1	C:extracellular exosome; P:cellular aldehyde metabolic process; C:mitochondrion; C:cytosol; F:aminobutyraldehyde dehydrogenase activity; F:4-trimethylammoniobutyraldehyde dehydrogenase activity; P:oxidation-reduction process; P:neurotransmitter biosynthetic process; P:carnitine biosynthetic process	XP_006175992.1
XP_006181597.1	ALDOA	aldolase, fructose-bisphosphate A	P:regulation of cell shape; P:muscle cell cellular homeostasis; P:glycolytic process; P:fructose metabolic process; P:ATP biosynthetic process; P:striated muscle contraction; F:fructose-bisphosphate aldolase activity; F:poly(A) RNA binding; C:nucleus; C:extracellular space; F:fructose binding; C:extracellular exosome; C:membrane; C:actin cytoskeleton; F:cytoskeletal protein binding; P:fructose 1,…	XP_006181597.1
XP_006185294.1	ALDOB	aldolase, fructose-bisphosphate B	P:gluconeogenesis; F:identical protein binding; P:positive regulation of ATPase activity; C:centriolar satellite; P:glycolytic process; P:fructose catabolic process; P:NADH oxidation; F:fructose-bisphosphate aldolase activity; P:pathogenesis; F:fructose binding; P:vacuolar proton-transporting V-type ATPase complex assembly; C:extracellular exosome; F:fructose-1-phosphate aldolase activity; C:cyto…	XP_006185294.1
XP_006184990.1	ALDOC	aldolase, fructose-bisphosphate C	P:gluconeogenesis; P:glycolytic process; P:fructose metabolic process; P:response to organic cyclic compound; P:aging; F:fructose-bisphosphate aldolase activity; P:pathogenesis; P:protein heterotetramerization; P:epithelial cell differentiation; C:cytoskeleton; C:extracellular exosome; P:response to hypoxia; P:protein homotetramerization; C:mitochondrion; P:apoptotic process; C:cytosol; P:organ r…	XP_006184990.1
XP_006190114.1	ALG1	ALG1, chitobiosyldiphosphodolichol beta-mannosyltransferase	F:mannosyltransferase activity; P:mannosylation; P:protein glycosylation; C:endoplasmic reticulum	XP_006190114.1
XP_006184317.1	ALG10	ALG10, alpha-1,2-glucosyltransferase	F:transferase activity, transferring hexosyl groups; P:metabolic process; C:integral component of membrane	XP_006184317.1
XP_006179698.1	ALG11	ALG11, alpha-1,2-mannosyltransferase	C:endoplasmic reticulum membrane; P:mannosylation; C:integral component of membrane; P:protein N-linked glycosylation via asparagine; F:GDP-Man:Man3GlcNAc2-PP-Dol alpha-1,2-mannosyltransferase activity; P:post-translational protein modification; P:dolichol-linked oligosaccharide biosynthetic process	XP_006179698.1
XP_006184325.1	ALG12	ALG12, alpha-1,6-mannosyltransferase	F:mannosyltransferase activity; P:mannosylation; C:membrane; P:protein N-linked glycosylation; C:endoplasmic reticulum; P:dolichol-linked oligosaccharide biosynthetic process	XP_006184325.1
XP_006193383.1	ALG13	ALG13, UDP-N-acetylglucosaminyltransferase subunit	F:transferase activity, transferring hexosyl groups; F:carbohydrate binding; P:lipid glycosylation; F:poly(A) RNA binding	XP_006193383.1
XP_006190984.1	ALG14	ALG14, UDP-N-acetylglucosaminyltransferase subunit	0	XP_006190984.1
XP_006185312.1	ALG2	ALG2, alpha-1,3/1,6-mannosyltransferase	F:glycolipid 6-alpha-mannosyltransferase activity; F:calcium-dependent protein binding; P:dolichol-linked oligosaccharide biosynthetic process; F:GDP-Man:Man1GlcNAc2-PP-Dol alpha-1,3-mannosyltransferase activity; C:nucleus; F:alpha-1,3-mannosyltransferase activity; C:perinuclear region of cytoplasm; F:protein heterodimerization activity; F:protein anchor; P:response to calcium ion; P:mannosylatio…	XP_006185312.1
XP_006183307.1	ALG3	ALG3, alpha-1,3- mannosyltransferase	C:endoplasmic reticulum membrane; F:alpha-1,3-mannosyltransferase activity; P:mannosylation; C:integral component of membrane	XP_006183307.1
XP_006182723.1	ALG5	ALG5, dolichyl-phosphate beta-glucosyltransferase	F:transferase activity, transferring glycosyl groups; C:membrane; P:metabolic process; P:determination of left/right symmetry	XP_006182723.1
XP_006181332.1	ALG6	ALG6, alpha-1,3-glucosyltransferase	C:endoplasmic reticulum membrane; P:oligosaccharide-lipid intermediate biosynthetic process; F:dolichyl pyrophosphate Man9GlcNAc2 alpha-1,3-glucosyltransferase activity; P:protein N-linked glycosylation	XP_006181332.1
XP_006191714.1	ALG8	ALG8, alpha-1,3-glucosyltransferase	C:endoplasmic reticulum membrane; F:alpha-1,3-mannosyltransferase activity; P:oligosaccharide-lipid intermediate biosynthetic process; F:dolichyl pyrophosphate Man9GlcNAc2 alpha-1,3-glucosyltransferase activity; P:mannosylation; P:protein N-linked glycosylation	XP_006191714.1
XP_006190432.1	ALG9	ALG9, alpha-1,2-mannosyltransferase	P:tRNA processing; F:dol-P-Man:Man(8)GlcNAc(2)-PP-Dol alpha-1,2-mannosyltransferase activity; P:phenylalanyl-tRNA aminoacylation; F:tRNA binding; F:structural constituent of eye lens; P:post-translational protein modification; P:dolichol-linked oligosaccharide biosynthetic process; C:endoplasmic reticulum membrane; F:magnesium ion binding; F:ATP binding; P:mannosylation; F:phenylalanine-tRNA liga…	XP_006190432.1
XP_006189831.1	ALK	anaplastic lymphoma receptor tyrosine kinase	F:ATP binding; P:activation of MAPK activity; P:peptidyl-tyrosine phosphorylation; C:extracellular exosome; F:transmembrane receptor protein tyrosine kinase activity; C:integral component of membrane; P:transmembrane receptor protein tyrosine kinase signaling pathway; C:protein complex; P:neuron development	XP_006189831.1
XP_006184642.1	ALKBH1	alkB homolog 1, histone H2A dioxygenase	F:ferrous iron binding; P:neuron projection development; P:positive chemotaxis; P:DNA catabolic process, endonucleolytic; P:DNA demethylation; F:chemoattractant activity; P:RNA repair; P:developmental growth; P:placenta development; P:negative regulation of neuron apoptotic process; P:DNA dealkylation involved in DNA repair; P:neuron migration; P:in utero embryonic development; C:mitochondrion; C…	XP_006184642.1
XP_006176212.1	ALKBH2	alkB homolog 2, alpha-ketoglutarate dependent dioxygenase	P:DNA dealkylation involved in DNA repair; C:nucleus; F:ferrous iron binding; F:cytosine C-5 DNA demethylase activity; P:oxidative DNA demethylation; F:DNA-N1-methyladenine dioxygenase activity	XP_006176212.1
XP_006184309.1	ALKBH3	alkB homolog 3, alpha-ketoglutaratedependent dioxygenase	P:DNA dealkylation involved in DNA repair; P:cell proliferation; F:L-ascorbic acid binding; P:oxidative single-stranded DNA demethylation; F:protein binding; F:ferrous iron binding; C:mitochondrion; F:DNA-N1-methyladenine dioxygenase activity; C:nucleoplasm	XP_006184309.1
XP_006180986.1	ALKBH4	alkB homolog 4, lysine demethylase	C:contractile ring; F:actin binding; P:protein demethylation; P:actomyosin structure organization; F:oxidoreductase activity, acting on paired donors, with incorporation or reduction of molecular oxygen, 2-oxoglutarate as one donor, and incorporation of one atom each of oxygen into both donors; P:oxidation-reduction process; C:midbody; P:cleavage furrow ingression	XP_006180986.1
XP_006195900.1	ALKBH5	alkB homolog 5, RNA demethylase	P:mRNA export from nucleus; P:response to hypoxia; P:oxidative single-stranded RNA demethylation; F:metal ion binding; C:nuclear speck; F:oxidoreductase activity, acting on paired donors, with incorporation or reduction of molecular oxygen, 2-oxoglutarate as one donor, and incorporation of one atom each of oxygen into both donors; P:spermatogenesis; P:cell differentiation; F:oxidative RNA demethy…	XP_006195900.1
XP_006184626.1	ALKBH6	alkB homolog 6	F:oxidoreductase activity, acting on paired donors, with incorporation or reduction of molecular oxygen, 2-oxoglutarate as one donor, and incorporation of one atom each of oxygen into both donors; P:oxidation-reduction process	XP_006184626.1
XP_006177652.1	ALKBH7	alkB homolog 7	F:dioxygenase activity; C:mitochondrial matrix; F:metal ion binding; P:proteolysis; F:serine-type endopeptidase activity; P:oxidation-reduction process; P:regulation of mitochondrial membrane permeability involved in programmed necrotic cell death; P:cellular response to DNA damage stimulus; P:fatty acid metabolic process; P:regulation of lipid storage	XP_006177652.1
XP_006194999.1	ALKBH8	alkB homolog 8, tRNA methyltransferase	F:nucleotide binding; C:nucleus; F:zinc ion binding; F:iron ion binding; F:oxidoreductase activity, acting on paired donors, with incorporation or reduction of molecular oxygen, 2-oxoglutarate as one donor, and incorporation of one atom each of oxygen into both donors; C:cytosol; P:oxidation-reduction process; P:tRNA wobble uridine modification; F:tRNA binding; F:tRNA (uracil) methyltransferase a…	XP_006194999.1
XP_006187362.1	ALLC	allantoicase	P:allantoin catabolic process; F:allantoicase activity	XP_006187362.1
XP_006176198.1	ALMS1	ALMS1, centrosome and basal body associated protein	C:centriole; P:endosomal transport; P:regulation of stress fiber assembly	XP_006176198.1
XP_006175881.1	ALOX12	arachidonate 12-lipoxygenase, 12S type	P:negative regulation of platelet aggregation; P:positive regulation of cell proliferation; P:positive regulation of angiogenesis; P:establishment of skin barrier; F:phosphatidylinositol-4,5-bisphosphate binding; P:positive regulation of cell growth; P:wound healing; C:extracellular exosome; P:cellular response to calcium ion; P:lipoxin B4 biosynthetic process; F:iron ion binding; C:sarcolemma; F…	XP_006175881.1
XP_006176984.1	ALOX12B	arachidonate 12-lipoxygenase, 12R type	F:arachidonate 12-lipoxygenase activity; P:protein lipidation; P:linoleic acid metabolic process; P:ceramide biosynthetic process; P:positive regulation of MAPK cascade; P:establishment of skin barrier; F:linoleate 9S-lipoxygenase activity; F:iron ion binding; P:lipoxygenase pathway; P:positive regulation of gene expression; P:oxidation-reduction process; P:positive regulation of mucus secretion;…	XP_006176984.1
XP_006180458.1	ALOX15	arachidonate 15-lipoxygenase	P:negative regulation of platelet aggregation; P:positive regulation of cell proliferation; P:positive regulation of angiogenesis; P:establishment of skin barrier; F:phosphatidylinositol-4,5-bisphosphate binding; P:positive regulation of cell growth; P:wound healing; C:extracellular exosome; P:cellular response to calcium ion; P:lipoxin B4 biosynthetic process; F:iron ion binding; P:hepoxilin bio…	XP_006180458.1
XP_006176983.1	ALOX15B	arachidonate 15-lipoxygenase, type B	P:positive regulation of keratinocyte differentiation; P:negative regulation of growth; P:positive regulation of peroxisome proliferator activated receptor signaling pathway; P:negative regulation of cell proliferation; P:linoleic acid metabolic process; P:negative regulation of cell cycle; P:positive regulation of chemokine secretion; C:plasma membrane; C:cytoskeleton; F:iron ion binding; P:lipo…	XP_006176983.1
XP_006192408.1	ALOX5	arachidonate 5-lipoxygenase	C:extracellular space; C:nuclear membrane; P:leukotriene biosynthetic process; F:iron ion binding; F:arachidonate 5-lipoxygenase activity; C:cytosol; C:nuclear matrix; P:oxidation-reduction process; C:nuclear envelope lumen; P:leukotriene production involved in inflammatory response	XP_006192408.1
XP_006189655.1	ALOX5AP	arachidonate 5-lipoxygenase activating protein	F:glutathione transferase activity; F:enzyme activator activity; F:leukotriene-C4 synthase activity; P:leukotriene production involved in inflammatory response; C:endoplasmic reticulum membrane; C:nuclear membrane; F:glutathione peroxidase activity; P:leukotriene biosynthetic process; P:cellular response to calcium ion; P:positive regulation of catalytic activity; F:protein N-terminus binding; C:…	XP_006189655.1
XP_006176985.1	ALOXE3	arachidonate lipoxygenase 3	F:oxidoreductase activity, acting on single donors with incorporation of molecular oxygen, incorporation of two atoms of oxygen; P:transcription, DNA-templated; P:linoleic acid metabolic process; P:regulation of transcription, DNA-templated; P:ceramide biosynthetic process; F:protein dimerization activity; P:fat cell differentiation; F:signal transducer activity; P:establishment of skin barrier; …	XP_006176985.1
XP_006191215.1	ALPI	alkaline phosphatase, intestinal	F:magnesium ion binding; F:zinc ion binding; C:integral component of membrane; P:dephosphorylation; F:alkaline phosphatase activity; C:plasma membrane; C:anchored component of membrane	XP_006191215.1
XP_006174735.1	ALPK1	alpha kinase 1	F:ATP binding; F:protein serine/threonine kinase activity; P:protein phosphorylation	XP_006174735.1
XP_006182863.1	ALPK2	alpha kinase 2	P:phosphorylation; F:kinase activity	XP_006182863.1
XP_006192705.1	ALPK3	alpha kinase 3	C:nucleus; F:ATP binding; P:heart development; F:protein serine/threonine kinase activity; P:protein phosphorylation	XP_006192705.1
XP_006188361.1	ALPL	alkaline phosphatase, liver/bone/kidney	P:response to vitamin D; P:response to antibiotic; F:alkaline phosphatase activity; C:plasma membrane; P:developmental process involved in reproduction; C:extracellular exosome; F:metal ion binding; P:osteoblast differentiation; F:pyrophosphatase activity; P:endochondral ossification; C:extracellular matrix; P:dephosphorylation; P:cellular response to organic cyclic compound; C:anchored component…	XP_006188361.1
XP_006190002.1	ALS2	ALS2, alsin Rho guanine nucleotide exchange factor	C:postsynaptic density; P:protein localization; P:neuron projection morphogenesis; P:neuromuscular junction development; P:response to oxidative stress; C:early endosome; P:locomotory behavior; P:vesicle organization; C:dendritic spine; C:ruffle; P:endosomal transport; C:cytosol; C:lamellipodium; F:protein homodimerization activity; F:protein serine/threonine kinase activator activity; C:protein …	XP_006190002.1
XP_006194531.1	ALS2CL	ALS2 C-terminal like	F:identical protein binding; P:endosome organization; F:GTPase activator activity; P:protein localization; C:cytoplasmic, membrane-bounded vesicle; F:Rho guanyl-nucleotide exchange factor activity; P:positive regulation of GTPase activity; F:Rab GTPase binding	XP_006194531.1
XP_006190033.1	ALS2CR12	amyotrophic lateral sclerosis 2 chromosome region candidate 12	C:outer dense fiber; C:sperm fibrous sheath; C:sperm flagellum	XP_006190033.1
XP_006192450.1	ALX1	ALX homeobox 1	P:mesenchymal cell development; P:palate development; F:RNA polymerase II regulatory region sequence-specific DNA binding; P:anterior/posterior pattern specification; F:transcriptional activator activity, RNA polymerase II transcription regulatory region sequence-specific binding; P:positive regulation of transcription from RNA polymerase II promoter; P:embryonic skeletal system morphogenesis; P:…	XP_006192450.1
XP_006195802.1	ALX3	ALX homeobox 3	C:nucleus; P:regulation of transcription, DNA-templated; P:pattern specification process; F:sequence-specific DNA binding; P:regulation of apoptotic process; P:embryonic forelimb morphogenesis; P:embryonic hindlimb morphogenesis; P:embryonic skeletal system morphogenesis	XP_006195802.1
XP_006184306.1	ALX4	ALX homeobox 4	F:HMG box domain binding; P:post-embryonic development; P:palate development; P:anterior/posterior pattern specification; F:sequence-specific DNA binding; P:regulation of apoptotic process; P:positive regulation of transcription from RNA polymerase II promoter; P:embryonic skeletal system morphogenesis; P:embryonic digit morphogenesis; P:muscle organ development; C:nucleus; C:transcription factor…	XP_006184306.1
XP_006195777.1	ALYREF	Aly/REF export factor	C:exon-exon junction complex; P:RNA splicing; C:nuclear speck; P:regulation of DNA recombination; P:mRNA processing; C:transcription export complex; F:single-stranded DNA binding; F:poly(A) RNA binding; F:nucleotide binding; C:extracellular exosome; C:catalytic step 2 spliceosome; C:cytoplasm; P:viral mRNA export from host cell nucleus; C:membrane; P:osteoblast differentiation; P:replication fork…	XP_006195777.1
XP_006194880.1	AMACR	alpha-methylacyl-CoA racemase	C:peroxisome; F:alpha-methylacyl-CoA racemase activity; C:mitochondrion; F:receptor binding; P:bile acid metabolic process	XP_006194880.1
XP_006188736.1	AMBN	ameloblastin	P:cell proliferation; F:growth factor activity; P:cell adhesion; P:odontogenesis of dentin-containing tooth; F:structural constituent of tooth enamel; C:proteinaceous extracellular matrix; P:biomineral tissue development	XP_006188736.1
XP_006186089.1	AMBP	alpha-1-microglobulin/bikunin precursor	F:serine-type endopeptidase inhibitor activity; C:extracellular exosome; F:protein homodimerization activity; C:blood microparticle; P:negative regulation of endopeptidase activity; P:protein-chromophore linkage; F:small molecule binding; F:IgA binding; C:plasma membrane; F:heme binding	XP_006186089.1
XP_006184440.1	AMBRA1	autophagy and beclin 1 regulator 1	P:neural tube development; P:autophagy; P:negative regulation of cell proliferation; C:phagocytic vesicle; C:axoneme; P:negative regulation of neuron apoptotic process	XP_006184440.1
XP_006187467.1	AMD1	adenosylmethionine decarboxylase 1	P:spermidine biosynthetic process; C:cytosol; P:spermine biosynthetic process; P:S-adenosylmethionine metabolic process; F:adenosylmethionine decarboxylase activity; F:putrescine binding; P:S-adenosylmethioninamine biosynthetic process	XP_006187467.1
XP_006187524.1	AMDHD1	amidohydrolase domain containing 1	F:metal ion binding; C:cytosol; F:imidazolonepropionase activity; P:histidine catabolic process to glutamate and formate; P:histidine catabolic process to glutamate and formamide	XP_006187524.1
XP_006174126.1	AMDHD2	amidohydrolase domain containing 2	C:nucleus; P:carbohydrate metabolic process; F:hydrogen ion transmembrane transporter activity; P:ATP hydrolysis coupled proton transport; F:metal ion binding; P:N-acetylneuraminate catabolic process; C:integral component of membrane; C:proton-transporting V-type ATPase, V0 domain; P:N-acetylglucosamine metabolic process; F:N-acetylglucosamine-6-phosphate deacetylase activity	XP_006174126.1
XP_006191886.1	AMER1	APC membrane recruitment protein 1	P:negative regulation of canonical Wnt signaling pathway; F:phosphatidylinositol-4,5-bisphosphate binding; P:positive regulation of canonical Wnt signaling pathway; F:beta-catenin binding; P:mesenchymal cell differentiation involved in kidney development; C:plasma membrane; P:bone development; P:adipose tissue development	XP_006191886.1
XP_006176609.1	AMER2	APC membrane recruitment protein 2	P:negative regulation of canonical Wnt signaling pathway; F:phosphatidylinositol-4,5-bisphosphate binding; F:protein binding; P:Wnt signaling pathway; P:ectoderm development; C:plasma membrane	XP_006176609.1
XP_006173424.1	AMH	anti-Mullerian hormone	P:gonadal mesoderm development; F:growth factor activity; P:cell differentiation; C:extracellular region	XP_006173424.1
XP_006182502.1	AMHR2	anti-Mullerian hormone receptor type 2	P:transforming growth factor beta receptor signaling pathway; F:hormone binding; F:transforming growth factor beta receptor activity, type II; F:anti-Mullerian hormone receptor activity; P:protein phosphorylation; P:Mullerian duct regression; P:signal transduction by protein phosphorylation; P:anti-Mullerian hormone signaling pathway; P:negative regulation of anti-Mullerian hormone signaling path…	XP_006182502.1
XP_006175393.1	AMICA1	#N/A	C:bicellular tight junction; F:protein homodimerization activity; P:monocyte extravasation; P:gamma-delta T cell activation; P:positive regulation of epithelial cell proliferation involved in wound healing; P:neutrophil extravasation; P:heterophilic cell-cell adhesion via plasma membrane cell adhesion molecules; P:neutrophil chemotaxis; F:integrin binding; C:plasma membrane	XP_006175393.1
XP_006180015.1	AMIGO1	adhesion molecule with Ig-like domain 1	P:positive regulation of axonogenesis; P:axonogenesis; C:integral component of membrane; P:heterophilic cell-cell adhesion via plasma membrane cell adhesion molecules; P:myelination; P:homophilic cell adhesion via plasma membrane adhesion molecules; P:brain development; C:plasma membrane; C:axon; P:axonal fasciculation	XP_006180015.1
XP_006190371.1	AMIGO2	adhesion molecule with Ig-like domain 2	F:protein binding	XP_006190371.1
XP_006174226.1	AMIGO3	adhesion molecule with Ig-like domain 3	C:integral component of membrane; P:heterophilic cell-cell adhesion via plasma membrane cell adhesion molecules; P:brain development	XP_006174226.1
XP_006192469.1	AMMECR1	Alport syndrome, mental retardation, midface hypoplasia and elliptocytosis chromosomal region gene 1	F:protein binding	XP_006192469.1
XP_006191555.1	AMMECR1L	AMMECR1 like	0	XP_006191555.1
XP_006195566.1	AMN1	antagonist of mitotic exit network 1 homolog	0	XP_006195566.1
XP_006193471.1	AMOT	angiomotin	P:negative regulation of angiogenesis; C:external side of plasma membrane; P:vasculogenesis; P:positive regulation of embryonic development; P:chemotaxis; C:bicellular tight junction; P:in utero embryonic development; P:gastrulation with mouth forming second; C:stress fiber; C:ruffle; C:COP9 signalosome; C:lamellipodium; P:negative regulation of GTPase activity; F:angiostatin binding; C:actin fil…	XP_006193471.1
XP_006186579.1	AMOTL1	angiomotin like 1	C:bicellular tight junction; F:identical protein binding; C:cytoplasmic vesicle; P:Wnt signaling pathway; P:hippo signaling; C:COP9 signalosome; P:establishment of cell polarity involved in ameboidal cell migration; C:apical plasma membrane; P:positive regulation of blood vessel endothelial cell migration; C:lamellipodium	XP_006186579.1
XP_006179772.1	AMOTL2	angiomotin like 2	C:bicellular tight junction; F:identical protein binding; F:structural constituent of ribosome; C:cytosol; C:cytoplasmic vesicle; P:Wnt signaling pathway; C:recycling endosome; P:hippo signaling; C:ribosome; C:apical plasma membrane; P:translation	XP_006179772.1
XP_006193219.1	AMPD1	adenosine monophosphate deaminase 1	F:AMP deaminase activity; P:response to organic substance; F:metal ion binding; P:IMP salvage; F:myosin heavy chain binding; C:cytosol; P:purine nucleobase metabolic process	XP_006193219.1
XP_006180022.1	AMPD2	adenosine monophosphate deaminase 2	F:AMP deaminase activity; P:cyclic purine nucleotide metabolic process; F:metal ion binding; P:IMP salvage; P:energy homeostasis; C:cytosol; P:purine nucleobase metabolic process	XP_006180022.1
XP_006192008.1	AMPD3	adenosine monophosphate deaminase 3	P:ADP metabolic process; F:AMP deaminase activity; P:IMP salvage; P:AMP metabolic process; P:ATP metabolic process; P:energy homeostasis	XP_006192008.1
XP_006185356.1	AMPH	amphiphysin	F:protein binding; P:synaptic vesicle endocytosis; C:actin cytoskeleton; C:cell junction; C:leading edge membrane; C:synaptic vesicle membrane; F:phospholipid binding; P:learning	XP_006185356.1
XP_006174186.1	AMT	aminomethyltransferase	F:transaminase activity; C:mitochondrion; F:aminomethyltransferase activity; P:glycine catabolic process; P:methylation	XP_006174186.1
XP_006188772.1	AMTN	amelotin	C:cell-cell junction; C:basal lamina; P:odontogenesis of dentin-containing tooth; P:positive regulation of biomineral tissue development	XP_006188772.1
XP_006192794.1	AMY2A	amylase, alpha 2A (pancreatic)	F:alpha-amylase activity; P:carbohydrate metabolic process; F:cation binding	XP_006192794.1
XP_006182169.1	AMZ1	archaelysin family metallopeptidase 1	F:zinc ion binding	XP_006182169.1
XP_006177489.1	AMZ2	archaelysin family metallopeptidase 2	F:zinc ion binding; P:proteolysis; F:metallopeptidase activity	XP_006177489.1
XP_006183642.1	ANAPC1	anaphase promoting complex subunit 1	P:protein K11-linked ubiquitination; C:anaphase-promoting complex	XP_006183642.1
XP_006187277.1	ANAPC10	anaphase promoting complex subunit 10	P:mitotic spindle assembly checkpoint; P:cell division; P:protein K11-linked ubiquitination; C:anaphase-promoting complex; P:anaphase-promoting complex-dependent catabolic process; C:cytosol; P:cellular response to stress; P:mitotic anaphase; P:mitotic nuclear division; P:positive regulation of ubiquitin-protein ligase activity involved in regulation of mitotic cell cycle transition; C:nucleoplas…	XP_006187277.1
XP_006172768.1	ANAPC11	anaphase promoting complex subunit 11	P:mitotic spindle assembly checkpoint; F:zinc ion binding; P:protein K11-linked ubiquitination; C:anaphase-promoting complex; F:ubiquitin-ubiquitin ligase activity; P:mitotic nuclear division; C:nucleolus; C:nucleoplasm; P:cell division; F:G-protein coupled receptor binding; P:anaphase-promoting complex-dependent catabolic process; C:cytosol; F:cullin family protein binding; P:cellular response t…	XP_006172768.1
XP_006179771.1	ANAPC13	anaphase promoting complex subunit 13	P:cell division; P:protein K11-linked ubiquitination; C:anaphase-promoting complex; P:mitotic nuclear division	XP_006179771.1
XP_006181685.1	ANAPC15	anaphase promoting complex subunit 15	P:cell division; C:anaphase-promoting complex; P:regulation of mitotic cell cycle spindle assembly checkpoint; P:mitotic nuclear division	XP_006181685.1
XP_006181213.1	ANAPC16	anaphase promoting complex subunit 16	P:cell division; C:cytoplasm; C:anaphase-promoting complex; P:mitotic nuclear division; P:protein ubiquitination	XP_006181213.1
XP_006175068.1	ANAPC2	anaphase promoting complex subunit 2	P:positive regulation of synapse maturation; P:protein K11-linked ubiquitination; F:ubiquitin protein ligase binding; C:anaphase-promoting complex; P:positive regulation of synaptic plasticity; P:ubiquitin-dependent protein catabolic process	XP_006175068.1
XP_006188292.1	ANAPC4	anaphase promoting complex subunit 4	P:mitotic spindle assembly checkpoint; P:protein K11-linked ubiquitination; F:protein phosphatase binding; C:anaphase-promoting complex; P:mitotic nuclear division; C:nucleoplasm; P:cell division; F:ubiquitin-protein transferase activity; P:anaphase-promoting complex-dependent catabolic process; C:cytosol; P:cellular response to stress; P:mitotic anaphase; P:positive regulation of ubiquitin-prote…	XP_006188292.1
XP_006178117.1	ANAPC5	anaphase promoting complex subunit 5	P:mitotic spindle assembly checkpoint; P:protein K11-linked ubiquitination; F:protein phosphatase binding; C:anaphase-promoting complex; P:mitotic nuclear division; C:nucleoplasm; P:cell division; P:anaphase-promoting complex-dependent catabolic process; C:cytosol; P:cellular response to stress; P:mitotic anaphase; P:positive regulation of ubiquitin-protein ligase activity involved in regulation …	XP_006178117.1
XP_006178128.1	ANAPC7	anaphase promoting complex subunit 7	P:protein K11-linked ubiquitination; F:protein phosphatase binding; C:anaphase-promoting complex	XP_006178128.1
XP_006191311.1	ANG	angiogenin	P:negative regulation of angiogenesis; F:ribonuclease activity; F:heparin binding; F:peptide binding; C:nucleolus; C:extracellular exosome; P:response to hypoxia; F:copper ion binding; C:basal lamina; P:angiogenesis; P:negative regulation of cell-substrate adhesion; F:endonuclease activity; P:negative regulation of smooth muscle cell proliferation; P:positive regulation of protein secretion; P:ce…	XP_006191311.1
XP_006184649.1	ANGEL1	angel homolog 1 (Drosophila)	0	XP_006184649.1
XP_006193350.1	ANGEL2	angel homolog 2 (Drosophila)	0	XP_006193350.1
XP_006189139.1	ANGPT1	angiopoietin 1	P:activation of transmembrane receptor protein tyrosine kinase activity; P:protein localization to cell surface; P:positive regulation of phosphatidylinositol 3-kinase signaling; P:positive chemotaxis; P:hemopoiesis; P:sprouting angiogenesis; P:blood coagulation; P:positive regulation of cell adhesion; P:negative regulation of neuron apoptotic process; C:extracellular exosome; C:microvillus; P:in…	XP_006189139.1
XP_006178294.1	ANGPT2	angiopoietin 2	P:negative regulation of angiogenesis; P:negative regulation of blood vessel endothelial cell migration; C:extracellular space; P:negative regulation of positive chemotaxis; F:metal ion binding; P:angiogenesis; P:negative regulation of cell-substrate adhesion; P:Tie signaling pathway; P:cell differentiation; F:receptor tyrosine kinase binding	XP_006178294.1
XP_006192603.1	ANGPT4	angiopoietin 4	P:activation of transmembrane receptor protein tyrosine kinase activity; P:negative regulation of angiogenesis; P:negative regulation of blood vessel endothelial cell migration; C:extracellular space; P:angiogenesis; P:negative regulation of apoptotic process; F:transmembrane receptor protein tyrosine kinase activator activity; P:cellular response to hypoxia; F:receptor tyrosine kinase binding; P…	XP_006192603.1
XP_006187350.1	ANGPTL1	angiopoietin like 1	C:extracellular space; C:extracellular exosome; P:transmembrane receptor protein tyrosine kinase signaling pathway; F:receptor binding	XP_006187350.1
XP_006181908.1	ANGPTL2	angiopoietin like 2	C:extracellular space; C:extracellular exosome; P:multicellular organism development; F:receptor binding	XP_006181908.1
XP_006181336.1	ANGPTL3	angiopoietin like 3	P:glycerol metabolic process; P:cell-matrix adhesion; F:growth factor activity; P:lipid storage; P:signal transduction; P:phospholipid catabolic process; P:cholesterol metabolic process; P:artery morphogenesis; F:integrin binding; P:cholesterol homeostasis; P:fatty acid metabolic process; P:positive regulation of angiogenesis; P:phospholipid homeostasis; C:cell surface; P:negative regulation of p…	XP_006181336.1
XP_006185089.1	ANGPTL4	angiopoietin like 4	P:activation of transmembrane receptor protein tyrosine kinase activity; P:negative regulation of angiogenesis; P:negative regulation of blood vessel endothelial cell migration; C:proteinaceous extracellular matrix; P:positive regulation of blood vessel endothelial cell migration; P:positive regulation of angiogenesis; P:negative regulation of lipoprotein lipase activity; F:enzyme inhibitor activ…	XP_006185089.1
XP_006186253.1	ANGPTL5	angiopoietin like 5	C:extracellular region	XP_006186253.1
XP_006179457.1	ANGPTL6	angiopoietin like 6	C:secretory granule	XP_006179457.1
XP_006179973.1	ANGPTL7	angiopoietin like 7	C:extracellular region	XP_006179973.1
XP_006188467.1	ANK1	ankyrin 1	P:ER to Golgi vesicle-mediated transport; P:porphyrin-containing compound biosynthetic process; F:spectrin binding; P:monovalent inorganic cation transport; P:signal transduction; P:protein targeting to plasma membrane; P:erythrocyte development; C:plasma membrane; C:spectrin-associated cytoskeleton; C:cortical cytoskeleton; F:ATPase binding	XP_006188467.1
XP_006174733.1	ANK2	ankyrin 2, neuronal	0	XP_006174733.1
XP_006182412.1	ANK3	ankyrin 3, node of Ranvier (ankyrin G)	C:lateral plasma membrane; C:paranode region of axon; P:signal transduction; P:synapse organization; P:membrane assembly; P:axon guidance; P:Golgi to plasma membrane protein transport; F:structural constituent of cytoskeleton; C:synapse; P:maintenance of protein location in plasma membrane; C:bicellular tight junction; C:basal plasma membrane; C:axon initial segment; C:sarcolemma; P:mitotic cytok…	XP_006182412.1
XP_006189289.1	ANKAR	ankyrin and armadillo repeat containing	0	XP_006189289.1
XP_006184066.1	ANKDD1A	ankyrin repeat and death domain containing 1A	P:signal transduction	XP_006184066.1
XP_006190126.1	ANKDD1B	ankyrin repeat and death domain containing 1B	P:signal transduction	XP_006190126.1
XP_006187126.1	ANKEF1	ankyrin repeat and EF-hand domain containing 1	0	XP_006187126.1
XP_006181497.1	ANKFN1	ankyrin repeat and fibronectin type III domain containing 1	0	XP_006181497.1
XP_006172585.1	ANKFY1	ankyrin repeat and FYVE domain containing 1	0	XP_006172585.1
XP_006177568.1	ANKH	ANKH inorganic pyrophosphate transport regulator	C:integral component of plasma membrane; F:inorganic phosphate transmembrane transporter activity; F:phosphate ion transmembrane transporter activity; P:inorganic diphosphate transport; F:inorganic diphosphate transmembrane transporter activity; P:phosphate ion transmembrane transport; P:regulation of bone mineralization	XP_006177568.1
XP_006172984.1	ANKHD1	ankyrin repeat and KH domain containing 1	F:RNA binding	XP_006172984.1
XP_006177840.1	ANKIB1	ankyrin repeat and IBR domain containing 1	F:zinc ion binding	XP_006177840.1
XP_006177166.1	ANKK1	ankyrin repeat and kinase domain containing 1	F:ATP binding; F:protein serine/threonine kinase activity; P:protein phosphorylation	XP_006177166.1
XP_006174889.1	ANKLE1	ankyrin repeat and LEM domain containing 1	P:positive regulation of DNA repair; C:BRISC complex; C:BRCA1-A complex	XP_006174889.1
XP_006175087.1	ANKLE2	ankyrin repeat and LEM domain containing 2	P:mitotic nuclear envelope reassembly; C:integral component of endoplasmic reticulum membrane; P:positive regulation of protein dephosphorylation; F:protein phosphatase 2A binding; P:negative regulation of phosphorylation	XP_006175087.1
XP_006175150.1	ANKMY1	ankyrin repeat and MYND domain containing 1	F:metal ion binding	XP_006175150.1
XP_006191696.1	ANKMY2	ankyrin repeat and MYND domain containing 2	F:metal ion binding; C:cilium	XP_006191696.1
XP_006176763.1	ANKRA2	ankyrin repeat family A member 2	C:nucleus; C:cytoskeleton; F:transcription cofactor activity; F:histone deacetylase binding; C:membrane; C:cytosol; F:low-density lipoprotein particle binding; P:regulation of transcription from RNA polymerase II promoter	XP_006176763.1
XP_006183738.1	ANKRD1	ankyrin repeat domain 1	F:RNA polymerase II transcription coactivator activity; P:positive regulation of transcription from RNA polymerase II promoter; P:negative regulation of nucleic acid-templated transcription; C:transcription factor complex; F:p53 binding; P:skeletal muscle cell differentiation; C:cytosol; C:I band; F:titin binding; P:cellular response to tumor necrosis factor; P:positive regulation of protein secr…	XP_006183738.1
XP_006193105.1	ANKRD10	ankyrin repeat domain 10	0	XP_006193105.1
XP_006173814.1	ANKRD11	ankyrin repeat domain 11	P:tissue homeostasis; P:multicellular organism growth; C:nucleus; C:cytoplasm; P:in utero embryonic development; P:odontogenesis of dentin-containing tooth; P:skeletal system morphogenesis; C:plasma membrane; P:face morphogenesis; P:bone development	XP_006173814.1
XP_006186992.1	ANKRD12	ankyrin repeat domain 12	C:nucleus; C:cytoplasm	XP_006186992.1
XP_006185105.1	ANKRD13B	ankyrin repeat domain 13B	0	XP_006185105.1
XP_006191086.1	ANKRD13C	ankyrin repeat domain 13C	P:regulation of anoikis; C:perinuclear region of cytoplasm; P:regulation of receptor biosynthetic process; C:endoplasmic reticulum; F:receptor binding; P:protein retention in ER lumen	XP_006191086.1
XP_006179533.1	ANKRD13D	ankyrin repeat domain 13D	0	XP_006179533.1
XP_006191781.1	ANKRD16	ankyrin repeat domain 16	0	XP_006191781.1
XP_006188752.1	ANKRD17	ankyrin repeat domain 17	C:nucleus; C:cytoplasm; P:blood vessel maturation; C:membrane; P:negative regulation of smooth muscle cell differentiation; F:poly(A) RNA binding	XP_006188752.1
XP_006185158.1	ANKRD2	ankyrin repeat domain 2	C:nucleus; C:euchromatin; P:skeletal muscle cell differentiation; P:negative regulation of myoblast differentiation; P:muscle cell differentiation; C:cytosol; C:I band; F:titin binding; F:protein kinase B binding	XP_006185158.1
XP_006188050.1	ANKRD22	ankyrin repeat domain 22	0	XP_006188050.1
XP_006177675.1	ANKRD23	ankyrin repeat domain 23	C:nucleus; C:I band; F:titin binding; P:fatty acid metabolic process	XP_006177675.1
XP_006179412.1	ANKRD24	ankyrin repeat domain 24	0	XP_006179412.1
XP_006191968.1	ANKRD26	ankyrin repeat domain 26	0	XP_006191968.1
XP_006173709.1	ANKRD27	ankyrin repeat domain 27	C:early endosome; C:membrane; F:guanyl-nucleotide exchange factor activity; P:early endosome to late endosome transport; P:positive regulation of GTPase activity; C:lysosome	XP_006173709.1
XP_006190848.1	ANKRD28	ankyrin repeat domain 28	0	XP_006190848.1
XP_006188829.1	ANKRD29	ankyrin repeat domain 29	0	XP_006188829.1
XP_006190124.1	ANKRD31	ankyrin repeat domain 31	0	XP_006190124.1
XP_006190101.1	ANKRD32	#N/A	C:nucleus; C:centrosome	XP_006190101.1
XP_006175505.1	ANKRD33	ankyrin repeat domain 33	P:negative regulation of transcription from RNA polymerase II promoter; C:nucleus; P:skeletal muscle cell differentiation; C:cytosol; P:negative regulation of transcription regulatory region DNA binding	XP_006175505.1
XP_006172825.1	ANKRD34A	ankyrin repeat domain 34A	C:cytoplasm	XP_006172825.1
XP_006186801.1	ANKRD34B	ankyrin repeat domain 34B	0	XP_006186801.1
XP_006189685.1	ANKRD34C	ankyrin repeat domain 34C	0	XP_006189685.1
XP_006172827.1	ANKRD35	ankyrin repeat domain 35	0	XP_006172827.1
XP_006178411.1	ANKRD37	ankyrin repeat domain 37	C:nucleus; C:cytoplasm	XP_006178411.1
XP_006177702.1	ANKRD39	ankyrin repeat domain 39	P:multicellular organism development; C:integral component of membrane; F:receptor activity	XP_006177702.1
XP_006177099.1	ANKRD40	ankyrin repeat domain 40	P:biological_process; C:cellular_component; F:molecular_function	XP_006177099.1
XP_006186745.1	ANKRD42	ankyrin repeat domain 42	F:NF-kappaB binding; C:nucleus; F:structural constituent of ribosome; C:ribosome; P:positive regulation of NF-kappaB transcription factor activity; P:positive regulation of cytokine production involved in inflammatory response; P:translation	XP_006186745.1
XP_006189964.1	ANKRD44	ankyrin repeat domain 44	0	XP_006189964.1
XP_006172636.1	ANKRD45	ankyrin repeat domain 45	0	XP_006172636.1
XP_006192878.1	ANKRD46	ankyrin repeat domain 46	C:integral component of membrane	XP_006192878.1
XP_006193639.1	ANKRD49	ankyrin repeat domain 49	C:nucleus; F:protein binding; P:positive regulation of transcription, DNA-templated	XP_006193639.1
XP_006193423.1	ANKRD50	ankyrin repeat domain 50	0	XP_006193423.1
XP_006179904.1	ANKRD52	ankyrin repeat domain 52	0	XP_006179904.1
XP_006195927.1	ANKRD53	ankyrin repeat domain 53	F:ATP binding; P:ATP hydrolysis coupled proton transport; P:ATP metabolic process; C:proton-transporting two-sector ATPase complex, catalytic domain; F:hydrolase activity, acting on acid anhydrides, catalyzing transmembrane movement of substances	XP_006195927.1
XP_006174994.1	ANKRD54	ankyrin repeat domain 54	C:nucleus; P:nucleocytoplasmic transport; P:regulation of protein kinase activity; C:cytoplasm; P:regulation of intracellular signal transduction; C:midbody; F:protein kinase regulator activity; F:protein complex binding; P:positive regulation of erythrocyte differentiation	XP_006174994.1
XP_006181297.1	ANKRD55	ankyrin repeat domain 55	0	XP_006181297.1
XP_006178627.1	ANKRD6	ankyrin repeat domain 6	P:negative regulation of canonical Wnt signaling pathway; C:nucleus; C:cytoplasm; P:positive regulation of JNK cascade; P:positive regulation of Wnt signaling pathway, planar cell polarity pathway	XP_006178627.1
XP_006186216.1	ANKRD60	ankyrin repeat domain 60	0	XP_006186216.1
XP_006173933.1	ANKRD61	ankyrin repeat domain 61	0	XP_006173933.1
XP_006176702.1	ANKRD63	ankyrin repeat domain 63	0	XP_006176702.1
XP_006195929.1	ANKRD66	ankyrin repeat domain 66	0	XP_006195929.1
XP_006177557.1	ANKRD7	ankyrin repeat domain 7	C:nucleus	XP_006177557.1
XP_006180594.1	ANKS1A	ankyrin repeat and sterile alpha motif domain containing 1A	C:nucleus; C:cytoplasm; P:ephrin receptor signaling pathway; F:ephrin receptor binding; P:substrate-dependent cell migration; P:neuron remodeling; C:neuron projection	XP_006180594.1
XP_006186621.1	ANKS1B	ankyrin repeat and sterile alpha motif domain containing 1B	F:ephrin receptor binding	XP_006186621.1
XP_006177363.1	ANKS4B	ankyrin repeat and sterile alpha motif domain containing 4B	C:endoplasmic reticulum membrane; C:plasma membrane; P:response to endoplasmic reticulum stress	XP_006177363.1
XP_006185315.1	ANKS6	ankyrin repeat and sterile alpha motif domain containing 6	0	XP_006185315.1
XP_006187309.1	ANKUB1	ankyrin repeat and ubiquitin domain containing 1	0	XP_006187309.1
XP_006186925.1	ANKZF1	ankyrin repeat and zinc finger domain containing 1	F:metal ion binding; C:membrane	XP_006186925.1
XP_006191609.1	ANLN	anillin actin binding protein	C:nucleus; C:actomyosin contractile ring; F:actin binding; P:mitotic cytokinesis; P:hematopoietic progenitor cell differentiation	XP_006191609.1
XP_006174720.1	ANO1	anoctamin 1	F:calcium activated cation channel activity; C:extracellular exosome; F:intracellular calcium activated chloride channel activity; F:protein homodimerization activity; P:regulation of membrane potential; F:protein heterodimerization activity; P:chloride transmembrane transport; P:cation transmembrane transport; C:external side of plasma membrane; C:integral component of membrane; P:trachea develo…	XP_006174720.1
XP_006181407.1	ANO10	anoctamin 10	F:calcium activated cation channel activity; F:intracellular calcium activated chloride channel activity; P:chloride transmembrane transport; P:cation transmembrane transport; C:integral component of membrane; C:intracellular; C:plasma membrane	XP_006181407.1
XP_006175618.1	ANO2	anoctamin 2	C:chloride channel complex; F:intracellular calcium activated chloride channel activity; F:protein homodimerization activity; F:protein heterodimerization activity; P:chloride transmembrane transport; C:nonmotile primary cilium; C:plasma membrane; C:nucleoplasm	XP_006175618.1
XP_006195153.1	ANO3	anoctamin 3	P:calcium activated galactosylceramide scrambling; C:integral component of membrane; P:calcium activated phosphatidylcholine scrambling; F:phospholipid scramblase activity	XP_006195153.1
XP_006193405.1	ANO4	anoctamin 4	P:lipid transport; F:intracellular calcium activated chloride channel activity; P:chloride transmembrane transport; C:integral component of membrane; C:intracellular; C:plasma membrane	XP_006193405.1
XP_006195157.1	ANO5	anoctamin 5	F:intracellular calcium activated chloride channel activity; P:chloride transmembrane transport; C:integral component of membrane; C:vesicle; C:intracellular; C:plasma membrane	XP_006195157.1
XP_006190384.1	ANO6	anoctamin 6	F:protein homodimerization activity; P:bone mineralization involved in bone maturation; P:calcium activated galactosylceramide scrambling; P:chloride transmembrane transport; P:blood coagulation; P:calcium activated phosphatidylserine scrambling; C:intracellular; C:plasma membrane; F:voltage-gated chloride channel activity; C:chloride channel complex; P:activation of blood coagulation via clottin…	XP_006190384.1
XP_006195738.1	ANO7	anoctamin 7	F:substrate-specific transporter activity; C:intracellular membrane-bounded organelle; C:membrane; P:calcium activated phospholipid scrambling; P:chloride transport	XP_006195738.1
XP_006174891.1	ANO8	anoctamin 8	F:intracellular calcium activated chloride channel activity; P:chloride transmembrane transport; C:integral component of membrane; C:intracellular; C:plasma membrane	XP_006174891.1
XP_006174263.1	ANO9	anoctamin 9	P:negative regulation of intracellular calcium activated chloride channel activity; F:intracellular calcium activated chloride channel activity; P:calcium activated galactosylceramide scrambling; P:chloride transmembrane transport; C:integral component of membrane; P:calcium activated phosphatidylcholine scrambling; P:calcium activated phosphatidylserine scrambling; C:intracellular; C:plasma memb…	XP_006174263.1
XP_006176656.1	ANP32A	acidic nuclear phosphoprotein 32 family member A	P:nucleocytoplasmic transport; C:perinuclear region of cytoplasm; P:transcription, DNA-templated; C:nuclear matrix; P:regulation of transcription, DNA-templated; C:endoplasmic reticulum	XP_006176656.1
XP_006187838.1	ANP32B	acidic nuclear phosphoprotein 32 family member B	P:positive regulation of protein export from nucleus; P:inner ear development; P:palate development; C:endoplasmic reticulum; C:nucleolus; P:nucleosome assembly; F:RNA polymerase binding; P:ventricular system development; P:nucleocytoplasmic transport; C:perinuclear region of cytoplasm; C:extracellular exosome; F:histone binding; P:negative regulation of cell differentiation; P:vasculature develo…	XP_006187838.1
XP_006186650.1	ANP32E	acidic nuclear phosphoprotein 32 family member E	P:negative regulation of catalytic activity; F:histone binding; C:Swr1 complex; F:phosphatase inhibitor activity; P:histone exchange; C:cytoplasmic, membrane-bounded vesicle	XP_006186650.1
XP_006192640.1	ANPEP	alanyl aminopeptidase, membrane	F:zinc ion binding; C:external side of plasma membrane; F:aminopeptidase activity; C:endoplasmic reticulum-Golgi intermediate compartment; P:response to virus; C:lysosomal membrane; F:metallopeptidase activity; C:extracellular space; C:extracellular exosome; P:angiogenesis; P:proteolysis; C:integral component of membrane; P:viral process; P:cell differentiation; F:virus receptor activity	XP_006192640.1
XP_006192855.1	ANTXR1	anthrax toxin receptor 1	C:filopodium membrane; F:actin filament binding; C:extracellular exosome; F:transmembrane signaling receptor activity; F:collagen binding; F:metal ion binding; P:signal transduction; C:integral component of membrane; P:substrate adhesion-dependent cell spreading; P:reproductive process; P:actin cytoskeleton reorganization; C:lamellipodium membrane	XP_006192855.1
XP_006190420.1	ANTXR2	anthrax toxin receptor 2	C:endoplasmic reticulum membrane; F:protein binding; F:metal ion binding; C:integral component of membrane; P:reproductive process; C:endosome membrane; C:extracellular region; F:receptor activity; P:pathogenesis; C:plasma membrane	XP_006190420.1
XP_006193913.1	ANXA1	annexin A1	P:negative regulation of interleukin-8 secretion; P:positive regulation of vesicle fusion; F:structural molecule activity; P:alpha-beta T cell differentiation; P:neutrophil clearance; C:extracellular exosome; C:sarcolemma; F:calcium ion binding; C:cilium; P:calcium ion transmembrane transport; C:cytosol; P:positive regulation of G1/S transition of mitotic cell cycle; P:signal transduction; P:posi…	XP_006193913.1
XP_006183529.1	ANXA10	annexin A10	F:calcium ion binding; C:mitochondrion; F:calcium-dependent phospholipid binding	XP_006183529.1
XP_006180102.1	ANXA11	annexin A11	C:phagocytic vesicle; F:calcium-dependent protein binding; F:MHC class II protein complex binding; F:S100 protein binding; C:nucleoplasm; F:calcium-dependent phospholipid binding; F:poly(A) RNA binding; C:nuclear envelope; F:phosphatidylethanolamine binding; C:extracellular exosome; P:obsolete cytokinesis, completion of separation; C:melanosome; C:specific granule; F:calcium ion binding; P:respon…	XP_006180102.1
XP_006179793.1	ANXA13	annexin A13	C:exocytic vesicle; P:positive regulation of Golgi to plasma membrane protein transport; C:extracellular space; F:phosphatidylserine binding; C:extracellular exosome; F:calcium ion binding; C:membrane raft; F:phosphatidylglycerol binding; C:basolateral plasma membrane; C:apical plasma membrane; F:calcium-dependent phospholipid binding; P:negative regulation of Golgi to plasma membrane protein tra…	XP_006179793.1
XP_006182404.1	ANXA2	annexin A2	P:osteoclast development; P:calcium ion import; P:positive regulation of vesicle fusion; P:fibrinolysis; P:protein heterotetramerization; F:phosphatidylinositol-4,5-bisphosphate binding; C:basement membrane; C:early endosome; F:phosphatidylserine binding; C:extracellular exosome; P:membrane raft assembly; P:angiogenesis; C:sarcolemma; F:calcium ion binding; P:calcium ion transmembrane transport; …	XP_006182404.1
XP_006192950.1	ANXA3	annexin A3	F:calcium-dependent protein binding; P:neutrophil degranulation; P:positive regulation of sequence-specific DNA binding transcription factor activity; P:defense response to bacterium; C:plasma membrane; P:positive regulation of angiogenesis; F:calcium-dependent phospholipid binding; C:extracellular exosome; P:negative regulation of catalytic activity; C:specific granule; F:calcium ion binding; F:…	XP_006192950.1
XP_006192838.1	ANXA4	annexin A4	F:chondroitin sulfate binding; F:identical protein binding; P:negative regulation of interleukin-8 secretion; P:negative regulation of NF-kappaB transcription factor activity; F:calcium-dependent protein binding; C:chromaffin granule membrane; F:heparin binding; C:cell surface; F:calcium-dependent phospholipid binding; P:regulation of transcription from RNA polymerase II promoter; F:NF-kappaB bin…	XP_006192838.1
XP_006180759.1	ANXA5	annexin A5	F:chondroitin sulfate binding; P:response to organic substance; P:negative regulation of coagulation; C:external side of plasma membrane; P:negative regulation of sequestering of calcium ion; F:heparin binding; P:blood coagulation; F:calcium-dependent phospholipid binding; C:extracellular exosome; C:endothelial microparticle; F:calcium ion binding; C:integral component of membrane; C:cytosol; F:b…	XP_006180759.1
XP_006174680.1	ANXA6	annexin A6	P:calcium ion import; F:ligand-gated ion channel activity; F:heparin binding; F:GTP binding; F:phosphatidylserine binding; C:extracellular exosome; C:focal adhesion; F:calcium ion binding; C:stress fiber; P:regulation of muscle contraction; P:calcium ion transmembrane transport; C:cytosol; P:biomineral tissue development; F:chondroitin sulfate binding; F:protein homodimerization activity; F:chole…	XP_006174680.1
XP_006173466.1	ANXA7	annexin A7	P:cell proliferation; P:regulation of cell shape; P:social behavior; P:response to salt stress; P:cellular water homeostasis; F:calcium-dependent protein binding; C:chromaffin granule membrane; F:integrin binding; C:plasma membrane; P:hemostasis; F:calcium-dependent phospholipid binding; F:poly(A) RNA binding; P:cellular calcium ion homeostasis; C:nuclear envelope; C:endoplasmic reticulum membran…	XP_006173466.1
XP_006186689.1	ANXA9	annexin A9	P:single organismal cell-cell adhesion; F:phosphatidylserine binding; C:extracellular exosome; F:acetylcholine receptor activity; F:calcium ion binding; C:cytosol; P:synaptic transmission; C:cell surface; F:calcium-dependent phospholipid binding	XP_006186689.1
XP_006191610.1	AOAH	acyloxyacyl hydrolase	P:negative regulation of inflammatory response; F:acyloxyacyl hydrolase activity; P:lipopolysaccharide metabolic process	XP_006191610.1
XP_006190584.1	AOC1	amine oxidase, copper containing 1	F:drug binding; P:response to antibiotic; F:heparin binding; P:cellular response to copper ion; F:methylputrescine oxidase activity; C:bicellular tight junction; F:diamine oxidase activity; C:extracellular exosome; F:histamine oxidase activity; P:amine metabolic process; F:copper ion binding; F:calcium ion binding; P:cation transmembrane transport; F:protein complex binding; P:cellular response t…	XP_006190584.1
XP_006175226.1	AOC2	amine oxidase, copper containing 2	P:amine metabolic process; F:copper ion binding; F:quinone binding; F:primary amine oxidase activity; P:oxidation-reduction process	XP_006175226.1
XP_006175224.1	AOC3	amine oxidase, copper containing 3	F:primary amine oxidase activity; F:cation channel activity; P:response to antibiotic; P:cell adhesion; C:plasma membrane; C:cell surface; P:amine metabolic process; F:copper ion binding; F:quinone binding; C:cytoplasm; C:microvillus; F:protein heterodimerization activity; F:calcium ion binding; P:cation transmembrane transport; C:integral component of membrane; P:oxidation-reduction process	XP_006175224.1
XP_006190023.1	AOX1	aldehyde oxidase 1	F:iron ion binding; F:flavin adenine dinucleotide binding; F:NAD binding; F:electron carrier activity; F:UDP-N-acetylmuramate dehydrogenase activity; P:oxidation-reduction process; F:2 iron, 2 sulfur cluster binding	XP_006190023.1
XP_006174731.1	AP1AR	adaptor related protein complex 1 associated regulatory protein	F:AP-1 adaptor complex binding; C:endosome; P:negative regulation of receptor recycling; P:vesicle targeting, trans-Golgi to endosome; F:kinesin binding; P:negative regulation of substrate adhesion-dependent cell spreading; P:negative regulation of cell motility; C:Golgi apparatus; C:transport vesicle; C:nucleolus; P:cellular protein localization; P:regulation of Arp2/3 complex-mediated actin nuc…	XP_006174731.1
XP_006178777.1	AP1B1	adaptor related protein complex 1 beta 1 subunit	P:vesicle-mediated transport; C:clathrin adaptor complex; F:protein transporter activity; P:intracellular protein transport	XP_006178777.1
XP_006183762.1	AP1G1	adaptor related protein complex 1 gamma 1 subunit	P:membrane organization; F:protein transporter activity; C:Golgi membrane; P:positive regulation of natural killer cell degranulation; P:intracellular protein transport; P:Golgi to lysosome transport; C:lysosomal membrane; P:melanosome organization; C:perinuclear region of cytoplasm; P:regulation of defense response to virus by virus; F:kinesin binding; P:viral process; P:endosome to melanosome t…	XP_006183762.1
XP_006172856.1	AP1G2	adaptor related protein complex 1 gamma 2 subunit	P:vesicle-mediated transport; C:clathrin adaptor complex; F:protein transporter activity; C:transport vesicle; P:intracellular protein transport; C:Golgi-associated vesicle	XP_006172856.1
XP_006174840.1	AP1M1	adaptor related protein complex 1 mu 1 subunit	P:membrane organization; C:Golgi membrane; P:post-Golgi vesicle-mediated transport; P:intracellular protein transport; C:lysosomal membrane; F:nucleic acid binding; P:melanosome organization; C:extracellular exosome; F:protein binding; F:metal ion binding; P:regulation of defense response to virus by virus; P:viral process; P:endosome to melanosome transport; C:cytosol; C:clathrin adaptor complex…	XP_006174840.1
XP_006184914.1	AP1M2	adaptor related protein complex 1 mu 2 subunit	P:vesicle-mediated transport; C:clathrin adaptor complex; C:Golgi apparatus; P:intracellular protein transport; C:clathrin-coated vesicle membrane	XP_006184914.1
XP_006180978.1	AP1S1	adaptor related protein complex 1 sigma 1 subunit	P:membrane organization; F:protein transporter activity; P:post-Golgi vesicle-mediated transport; P:intracellular protein transport; P:response to virus; P:receptor-mediated endocytosis; C:lysosomal membrane; C:extracellular exosome; F:protein binding; C:coated pit; P:regulation of defense response to virus by virus; C:AP-1 adaptor complex; P:viral process; C:cytosol; P:antigen processing and pre…	XP_006180978.1
XP_006186985.1	AP1S3	adaptor related protein complex 1 sigma 3 subunit	C:membrane coat; P:vesicle-mediated transport; F:protein transporter activity; P:intracellular protein transport	XP_006186985.1
XP_006173848.1	AP2A1	adaptor related protein complex 2 alpha 1 subunit	F:protein kinase binding; F:protein C-terminus binding; C:clathrin coat of trans-Golgi network vesicle; P:epidermal growth factor receptor signaling pathway; F:protein transporter activity; P:synaptic transmission; P:axon guidance; P:negative regulation of hyaluronan biosynthetic process; P:intracellular protein transport; P:negative regulation of epidermal growth factor receptor signaling pathwa…	XP_006173848.1
XP_006187824.1	AP2A2	adaptor related protein complex 2 alpha 2 subunit	P:vesicle-mediated transport; C:clathrin adaptor complex; F:protein transporter activity; P:intracellular protein transport	XP_006187824.1
XP_006174913.1	AP2B1	adaptor related protein complex 2 beta 1 subunit	P:epidermal growth factor receptor signaling pathway; F:protein transporter activity; P:synaptic transmission; P:axon guidance; F:signal sequence binding; P:intracellular protein transport; P:negative regulation of epidermal growth factor receptor signaling pathway; P:clathrin-mediated endocytosis; P:neurotrophin TRK receptor signaling pathway; C:trans-Golgi network; P:clathrin coat assembly; P:r…	XP_006174913.1
XP_006183311.1	AP2M1	adaptor related protein complex 2 mu 1 subunit	P:epidermal growth factor receptor signaling pathway; P:axon guidance; F:lipid binding; P:intracellular protein transport; P:negative regulation of epidermal growth factor receptor signaling pathway; F:transporter activity; P:clathrin-mediated endocytosis; C:extracellular exosome; F:low-density lipoprotein particle receptor binding; C:terminal bouton; P:regulation of defense response to virus by …	XP_006183311.1
XP_006175165.1	AP2S1	adaptor related protein complex 2 sigma 1 subunit	P:epidermal growth factor receptor signaling pathway; F:protein transporter activity; P:synaptic transmission; P:axon guidance; P:intracellular protein transport; P:negative regulation of epidermal growth factor receptor signaling pathway; P:clathrin-mediated endocytosis; P:neurotrophin TRK receptor signaling pathway; P:clathrin coat assembly; P:regulation of defense response to virus by virus; P…	XP_006175165.1
XP_006186785.1	AP3B1	adaptor related protein complex 3 beta 1 subunit	F:protein phosphatase binding; P:anterograde axonal transport; C:Golgi apparatus; P:antigen processing and presentation, exogenous lipid antigen via MHC class Ib; P:blood coagulation; P:protein targeting to lysosome; C:lysosomal membrane; P:melanosome organization; C:AP-3 adaptor complex; P:anterograde synaptic vesicle transport; P:positive regulation of NK T cell differentiation; C:clathrin-coat…	XP_006186785.1
XP_006192706.1	AP3B2	adaptor related protein complex 3 beta 2 subunit	P:anterograde axonal transport; C:AP-3 adaptor complex; P:post-Golgi vesicle-mediated transport; P:intracellular protein transport; F:transporter activity; P:anterograde synaptic vesicle transport; C:nucleoplasm; C:COPI-coated vesicle; C:clathrin-coated vesicle membrane	XP_006192706.1
XP_006173426.1	AP3D1	adaptor related protein complex 3 delta 1 subunit	P:anterograde axonal transport; P:regulation of sequestering of zinc ion; F:protein transporter activity; C:Golgi membrane; P:antigen processing and presentation, exogenous lipid antigen via MHC class Ib; P:intracellular protein transport; C:lysosomal membrane; C:membrane coat; C:terminal bouton; P:synaptic vesicle membrane organization; P:endosome to melanosome transport; P:protein localization …	XP_006173426.1
XP_006173480.1	AP3M1	adaptor related protein complex 3 mu 1 subunit	C:cytoplasmic vesicle membrane; P:anterograde axonal transport; C:clathrin adaptor complex; C:Golgi apparatus; P:protein targeting to lysosome; F:Rab GTPase binding; C:lysosomal membrane; P:anterograde synaptic vesicle transport	XP_006173480.1
XP_006188444.1	AP3M2	adaptor related protein complex 3 mu 2 subunit	C:cytoplasmic vesicle membrane; P:anterograde axonal transport; C:clathrin adaptor complex; C:Golgi apparatus; P:intracellular protein transport; P:anterograde synaptic vesicle transport	XP_006188444.1
XP_006193364.1	AP3S1	adaptor related protein complex 3 sigma 1 subunit	C:cytoplasmic vesicle membrane; F:protein binding; P:anterograde axonal transport; P:insulin receptor signaling pathway; F:protein transporter activity; C:Golgi apparatus; C:AP-3 adaptor complex; C:transport vesicle; P:intracellular protein transport; P:anterograde synaptic vesicle transport	XP_006193364.1
XP_006192641.1	AP3S2	adaptor related protein complex 3 sigma 2 subunit	C:trans-Golgi network; C:cytoplasmic vesicle membrane; P:anterograde axonal transport; F:protein transporter activity; C:AP-3 adaptor complex; P:intracellular protein transport; P:anterograde synaptic vesicle transport; C:lamellipodium	XP_006192641.1
XP_006193209.1	AP4B1	adaptor related protein complex 4 beta 1 subunit	C:trans-Golgi network; P:vesicle-mediated transport; C:coated pit; C:clathrin adaptor complex; F:protein transporter activity; P:intracellular protein transport	XP_006193209.1
XP_006181373.1	AP4E1	adaptor related protein complex 4 epsilon 1 subunit	C:membrane coat; P:vesicle-mediated transport; P:intracellular protein transport	XP_006181373.1
XP_006181307.1	AP4M1	adaptor related protein complex 4 mu 1 subunit	C:trans-Golgi network; C:extracellular exosome; C:coated pit; C:clathrin adaptor complex; P:intracellular protein transport; P:Golgi to endosome transport	XP_006181307.1
XP_006191323.1	AP4S1	adaptor related protein complex 4 sigma 1 subunit	C:coated pit; P:protein transport; F:protein transporter activity; C:Golgi apparatus	XP_006191323.1
XP_006179588.1	AP5B1	adaptor related protein complex 5 beta 1 subunit	C:AP-type membrane coat adaptor complex; P:protein transport; P:endosomal transport; C:lysosomal membrane	XP_006179588.1
XP_006180865.1	AP5M1	adaptor related protein complex 5 mu 1 subunit	P:vesicle-mediated transport; C:late endosome; P:endosomal transport; C:cytosol; C:clathrin adaptor complex; P:intracellular protein transport; C:lysosome	XP_006180865.1
XP_006187164.1	AP5S1	adaptor related protein complex 5 sigma 1 subunit	C:nucleus; C:AP-type membrane coat adaptor complex; C:late endosome; P:double-strand break repair via homologous recombination; P:endosomal transport; C:lysosome	XP_006187164.1
XP_006195973.1	AP5Z1	adaptor related protein complex 5 zeta 1 subunit	C:nucleus; P:double-strand break repair via homologous recombination; P:endosomal transport; C:AP-5 adaptor complex	XP_006195973.1
XP_006186615.1	APAF1	apoptotic peptidase activating factor 1	F:identical protein binding; P:regulation of apoptotic DNA fragmentation; F:peptidase activity; F:ADP binding; P:activation of cysteine-type endopeptidase activity involved in apoptotic process by cytochrome c; F:cysteine-type endopeptidase activator activity involved in apoptotic process; C:nucleus; C:apoptosome; C:extracellular exosome; P:forebrain development; P:neural tube closure; P:proteoly…	XP_006186615.1
XP_006191841.1	APBA1	amyloid beta precursor protein binding family A member 1	P:multicellular organism growth; P:glutamate secretion; P:gamma-aminobutyric acid secretion; C:Golgi apparatus; C:protein complex; P:intracellular protein transport; C:plasma membrane; F:beta-amyloid binding; C:nucleus; F:phosphatidylinositol-4,5-bisphosphate binding; C:perinuclear region of cytoplasm; P:locomotory behavior; P:in utero embryonic development; F:PDZ domain binding; P:regulation of …	XP_006191841.1
XP_006185387.1	APBA2	amyloid beta precursor protein binding family A member 2	P:multicellular organism growth; F:phosphatidylinositol-4,5-bisphosphate binding; F:protein binding; P:locomotory behavior; P:in utero embryonic development; P:protein transport; P:regulation of gene expression; P:synaptic vesicle exocytosis; C:plasma membrane; F:beta-amyloid binding	XP_006185387.1
XP_006179403.1	APBA3	amyloid beta precursor protein binding family A member 3	C:perinuclear region of cytoplasm; P:negative regulation of catalytic activity; F:enzyme inhibitor activity; P:in utero embryonic development; P:regulation of gene expression; P:synaptic transmission; P:phosphatidylinositol metabolic process; P:phosphorylation; F:kinase activity; F:enzyme binding	XP_006179403.1
XP_006185706.1	APBB1	amyloid beta precursor protein binding family B member 1	C:synapse; F:chromatin binding; F:transcription factor binding; P:cellular response to DNA damage stimulus; C:plasma membrane; F:beta-amyloid binding; C:growth cone; C:nucleus; F:proline-rich region binding; C:cytoplasm; F:histone binding; P:positive regulation of transcription, DNA-templated; P:positive regulation of apoptotic process; C:lamellipodium	XP_006185706.1
XP_006191971.1	APBB1IP	amyloid beta precursor protein binding family B member 1 interacting protein	P:signal transduction	XP_006191971.1
XP_006189048.1	APBB2	amyloid beta precursor protein binding family B member 2	P:cell cycle arrest; C:nucleus; P:neuron migration; C:cytoplasm; P:negative regulation of cell growth; P:negative regulation of apoptotic process; P:positive regulation of apoptotic process; P:extracellular matrix organization; P:regulation of transcription, DNA-templated; P:axon guidance; F:transcription factor binding	XP_006189048.1
XP_006172957.1	APBB3	amyloid beta precursor protein binding family B member 3	C:nucleus; C:cytoplasm; C:actin cytoskeleton; P:regulation of transcription, DNA-templated; F:transcription factor binding; F:beta-amyloid binding	XP_006172957.1
XP_006192613.1	APC	adenomatous polyposis coli	P:cell cycle arrest; P:mitotic spindle assembly checkpoint; C:lateral plasma membrane; P:retina development in camera-type eye; P:axis specification; P:anterior/posterior pattern specification; C:kinetochore; P:regulation of nitrogen compound metabolic process; P:proximal/distal pattern formation; P:dorsal/ventral pattern formation; F:gamma-catenin binding; P:hair follicle development; P:kidney d…	XP_006192613.1
XP_006175583.1	APC2	adenomatosis polyposis coli 2	P:negative regulation of canonical Wnt signaling pathway; C:perinuclear region of cytoplasm; P:Wnt signaling pathway; C:Golgi apparatus; C:catenin complex; C:cytoplasmic microtubule; F:beta-catenin binding; C:actin filament; C:lamellipodium membrane; F:microtubule binding; P:negative regulation of catenin import into nucleus	XP_006175583.1
XP_006187015.1	APCDD1	adenomatosis polyposis coli down-regulated 1	P:astrocyte cell migration; C:integral component of plasma membrane; P:hair follicle development; P:negative regulation of Wnt signaling pathway; F:Wnt-protein binding	XP_006187015.1
XP_006186188.1	APCDD1L	adenomatosis polyposis coli down-regulated 1 like	0	XP_006186188.1
XP_006178328.1	APCS	amyloid P component, serum	P:negative regulation of glycoprotein metabolic process; P:negative regulation of exo-alpha-sialidase activity; P:negative regulation of monocyte differentiation; F:virion binding; C:nucleus; C:extracellular exosome; P:negative regulation of viral entry into host cell; F:calcium ion binding; P:innate immune response; C:blood microparticle; F:complement component C1q binding; C:extracellular matri…	XP_006178328.1
XP_006174179.1	APEH	acylaminoacyl-peptide hydrolase	C:nuclear membrane; C:extracellular exosome; C:cytoplasm; F:omega peptidase activity; P:proteolysis; F:serine-type endopeptidase activity; P:beta-amyloid metabolic process; F:poly(A) RNA binding	XP_006174179.1
XP_006191287.1	APEX1	apurinic/apyrimidinic endodeoxyribonuclease 1	P:positive regulation of DNA repair; F:chromatin DNA binding; P:base-excision repair; P:DNA catabolic process, exonucleolytic; C:nuclear speck; P:DNA catabolic process, endonucleolytic; P:DNA demethylation; F:double-stranded DNA 3'-5' exodeoxyribonuclease activity; P:regulation of mRNA stability; P:cell redox homeostasis; C:nucleolus; P:regulation of nucleic acid-templated transcription; F:damage…	XP_006191287.1
XP_006193782.1	APEX2	apurinic/apyrimidinic endodeoxyribonuclease 2	C:nucleus; F:DNA binding; F:zinc ion binding; P:base-excision repair; P:DNA catabolic process, exonucleolytic; P:DNA catabolic process, endonucleolytic; P:DNA recombination; F:DNA-(apurinic or apyrimidinic site) lyase activity; F:double-stranded DNA 3'-5' exodeoxyribonuclease activity; C:mitochondrial inner membrane; P:cell cycle	XP_006193782.1
XP_006186654.1	APH1A	aph-1 homolog A, gamma-secretase subunit	P:amyloid precursor protein catabolic process; P:Notch receptor processing; C:Golgi cisterna membrane; P:membrane protein intracellular domain proteolysis; F:endopeptidase activity; P:axon guidance; P:apoptotic signaling pathway; C:endoplasmic reticulum membrane; C:integral component of plasma membrane; P:neurotrophin TRK receptor signaling pathway; F:protein binding; P:Notch signaling pathway; P…	XP_006186654.1
XP_006176496.1	APH1B	aph-1 homolog B, gamma-secretase subunit	P:positive regulation of catalytic activity; P:proteolysis; C:integral component of membrane; P:protein processing; C:transport vesicle; F:peptidase activity	XP_006176496.1
XP_006195105.1	APIP	APAF1 interacting protein	F:methylthioribulose 1-phosphate dehydratase activity; P:regulation of ERK1 and ERK2 cascade; F:zinc ion binding; F:identical protein binding; C:cytoplasm; P:L-methionine biosynthetic process from S-adenosylmethionine; P:L-methionine biosynthetic process from methylthioadenosine; P:negative regulation of apoptotic process; P:apoptotic process	XP_006195105.1
XP_006179968.1	APITD1	apoptosis-inducing, TAF9-like domain 1	P:DNA repair; F:double-stranded DNA binding; P:resolution of meiotic recombination intermediates; C:condensed chromosome kinetochore; P:mitotic nuclear division; F:chromatin binding; C:extracellular region; P:mitotic prometaphase; F:hormone activity; P:CENP-A containing nucleosome assembly; P:cell division; C:Fanconi anaemia nuclear complex; F:protein heterodimerization activity; P:positive regul…	XP_006179968.1
XP_006192858.1	APLF	aprataxin and PNKP like factor	F:nucleotide binding; P:single strand break repair; C:nucleus; F:3'-5' exonuclease activity; C:site of double-strand break; P:DNA catabolic process, endonucleolytic; F:DNA-(apurinic or apyrimidinic site) lyase activity; P:regulation of isotype switching; P:double-strand break repair; P:positive regulation of DNA ligation	XP_006192858.1
XP_006172990.1	APLNR	apelin receptor	C:integral component of plasma membrane; F:G-protein coupled receptor activity; P:heart development; P:G-protein coupled receptor signaling pathway; P:regulation of body fluid levels; P:gastrulation	XP_006172990.1
XP_006184481.1	APLP1	amyloid beta precursor like protein 1	F:identical protein binding; F:transition metal ion binding; P:negative regulation of cAMP biosynthetic process; C:Golgi apparatus; F:heparin binding; C:plasma membrane; P:mRNA polyadenylation; P:regulation of translation; C:perinuclear region of cytoplasm; P:forebrain development; C:integral component of membrane; F:alpha-2B adrenergic receptor binding; P:extracellular matrix organization; F:alp…	XP_006184481.1
XP_006181782.1	APLP2	amyloid beta precursor like protein 2	F:identical protein binding; F:transition metal ion binding; P:regulation of epidermal growth factor-activated receptor activity; P:cholesterol metabolic process; F:heparin binding; C:nucleus; P:mating behavior; F:serine-type endopeptidase inhibitor activity; P:midbrain development; C:extracellular exosome; P:cellular copper ion homeostasis; P:locomotory behavior; P:forebrain development; P:regul…	XP_006181782.1
XP_006173641.1	APMAP	adipocyte plasma membrane associated protein	F:strictosidine synthase activity; C:extracellular exosome; C:membrane; F:arylesterase activity; P:biosynthetic process; C:cell surface	XP_006173641.1
XP_006175426.1	APOA1	apolipoprotein A1	P:lipid storage; F:apolipoprotein A-I receptor binding; P:phospholipid homeostasis; P:protein oxidation; P:negative regulation of interleukin-1 beta secretion; P:triglyceride homeostasis; P:regulation of intestinal cholesterol absorption; P:regulation of Cdc42 protein signal transduction; P:negative regulation of cell adhesion molecule production; P:high-density lipoprotein particle assembly; F:c…	XP_006175426.1
XP_006174648.1	APOA1BP	#N/A	F:nucleotide binding; C:extracellular space; C:extracellular exosome; F:protein homodimerization activity; P:protein homotetramerization; F:metal ion binding; C:mitochondrion; C:cell body; P:metabolic process; C:cilium; F:NADHX epimerase activity; C:nucleoplasm	XP_006174648.1
XP_006174033.1	APOA2	apolipoprotein A2	P:triglyceride-rich lipoprotein particle remodeling; P:high-density lipoprotein particle remodeling; P:low-density lipoprotein particle remodeling; P:phospholipid catabolic process; F:phosphatidylcholine-sterol O-acyltransferase activator activity; P:cholesterol metabolic process; P:lipoprotein metabolic process; P:cholesterol homeostasis; P:negative regulation of cholesterol import; F:apolipopro…	XP_006174033.1
XP_006175407.1	APOA4	apolipoprotein A4	P:very-low-density lipoprotein particle remodeling; F:antioxidant activity; F:phosphatidylcholine-sterol O-acyltransferase activator activity; P:cholesterol metabolic process; P:response to lipid hydroperoxide; P:lipoprotein metabolic process; P:cholesterol homeostasis; P:leukocyte cell-cell adhesion; P:positive regulation of fatty acid biosynthetic process; C:extracellular exosome; F:copper ion …	XP_006175407.1
XP_006175408.1	APOA5	apolipoprotein A5	C:very-low-density lipoprotein particle; F:lipase binding; P:triglyceride-rich lipoprotein particle remodeling; C:chylomicron; C:high-density lipoprotein particle; F:lipoprotein lipase activator activity; F:heparin binding; P:lipoprotein metabolic process; P:tissue regeneration; P:cholesterol homeostasis; P:positive regulation of fatty acid biosynthetic process; P:lipid transport; F:low-density l…	XP_006175408.1
XP_006179530.1	APOB	apolipoprotein B	P:low-density lipoprotein particle remodeling; P:post-embryonic development; P:nervous system development; P:cholesterol metabolic process; C:Golgi apparatus; F:heparin binding; P:response to virus; P:lipoprotein biosynthetic process; P:lipoprotein catabolic process; P:cholesterol homeostasis; P:triglyceride mobilization; P:lipoprotein transport; F:low-density lipoprotein particle receptor bindin…	XP_006179530.1
XP_006192253.1	APOBEC1	apolipoprotein B mRNA editing enzyme catalytic subunit 1	F:zinc ion binding; F:hydrolase activity, acting on carbon-nitrogen (but not peptide) bonds, in cyclic amidines; P:DNA demethylation; P:negative regulation of methylation-dependent chromatin silencing; P:lipoprotein biosynthetic process; P:regulation of cell proliferation; P:lipoprotein transport; F:AU-rich element binding; C:cytoplasm; P:mRNA stabilization; P:response to gamma radiation; P:cytid…	XP_006192253.1
XP_006190689.1	APOBEC2	apolipoprotein B mRNA editing enzyme catalytic subunit 2	F:zinc ion binding; F:hydrolase activity, acting on carbon-nitrogen (but not peptide) bonds, in cyclic amidines; P:DNA demethylation; P:mRNA processing; P:mRNA modification	XP_006190689.1
XP_006176031.1	APOBEC3G	apolipoprotein B mRNA editing enzyme catalytic subunit 3G	C:intracellular organelle; F:zinc ion binding; F:hydrolase activity, acting on carbon-nitrogen (but not peptide) bonds, in cyclic amidines; C:cytoplasm; P:negative regulation of viral process; P:single-organism cellular process; P:nucleobase-containing compound metabolic process; P:immune system process	XP_006176031.1
XP_006196093.1	APOBEC4	apolipoprotein B mRNA editing enzyme catalytic polypeptide like 4	F:zinc ion binding; F:hydrolase activity, acting on carbon-nitrogen (but not peptide) bonds, in cyclic amidines; P:metabolic process	XP_006196093.1
XP_006183137.1	APOBR	apolipoprotein B receptor	F:lipoprotein particle receptor activity; P:lipid transport; P:receptor-mediated endocytosis	XP_006183137.1
XP_006176125.1	APOC2	apolipoprotein C2	C:very-low-density lipoprotein particle; P:lipid transport; C:chylomicron; C:high-density lipoprotein particle; C:low-density lipoprotein particle; F:lipoprotein lipase activator activity; P:lipid catabolic process; P:positive regulation of triglyceride catabolic process; P:positive regulation of lipoprotein lipase activity; P:positive regulation of fatty acid biosynthetic process	XP_006176125.1
XP_006175427.1	APOC3	apolipoprotein C3	C:extracellular space; P:regulation of cellular process; P:negative regulation of metabolic process; P:lipid metabolic process; P:single-organism cellular process	XP_006175427.1
XP_006176137.1	APOC4	apolipoprotein C4	C:very-low-density lipoprotein particle; P:lipid transport; P:positive regulation of sequestering of triglyceride; C:high-density lipoprotein particle; P:triglyceride homeostasis	XP_006176137.1
XP_006179025.1	APOD	apolipoprotein D	C:cytosolic ribosome; P:negative regulation of cytokine production involved in inflammatory response; C:neuronal cell body; P:glucose metabolic process; P:negative regulation of lipoprotein lipid oxidation; F:transporter activity; C:dendrite; C:extracellular exosome; P:negative regulation of smooth muscle cell proliferation; P:negative regulation of monocyte chemotactic protein-1 production; P:pe…	XP_006179025.1
XP_006176138.1	APOE	apolipoprotein E	P:lipid transport; F:lipid binding; P:lipoprotein metabolic process; C:extracellular region	XP_006176138.1
XP_006179926.1	APOF	apolipoprotein F	P:cholesterol metabolic process; P:triglyceride metabolic process; P:cholesterol efflux	XP_006179926.1
XP_006177486.1	APOH	apolipoprotein H	C:very-low-density lipoprotein particle; P:negative regulation of angiogenesis; F:identical protein binding; P:negative regulation of smooth muscle cell apoptotic process; C:chylomicron; P:negative regulation of fibrinolysis; C:high-density lipoprotein particle; P:negative regulation of myeloid cell apoptotic process; F:lipoprotein lipase activator activity; P:negative regulation of blood coagula…	XP_006177486.1
XP_006183943.1	APOL3	apolipoprotein L3	P:lipid transport; C:extracellular space; F:lipid binding; P:lipoprotein metabolic process	XP_006183943.1
XP_006183942.1	APOL6	apolipoprotein L6	P:lipid transport; F:lipid binding; P:lipoprotein metabolic process; C:extracellular region	XP_006183942.1
XP_006195990.1	APOLD1	apolipoprotein L domain containing 1	P:endothelial cell activation; P:lipid transport; P:response to hypoxia; P:angiogenesis; C:integral component of membrane; P:cell differentiation; F:lipid binding; P:lipoprotein metabolic process; C:extracellular region; C:plasma membrane; P:regulation of endothelial cell differentiation	XP_006195990.1
XP_006178825.1	APOM	apolipoprotein M	C:very-low-density lipoprotein particle; P:high-density lipoprotein particle assembly; C:discoidal high-density lipoprotein particle; F:antioxidant activity; P:high-density lipoprotein particle remodeling; C:low-density lipoprotein particle; P:high-density lipoprotein particle clearance; P:lipoprotein metabolic process; F:phospholipid binding; C:extracellular exosome; P:reverse cholesterol transp…	XP_006178825.1
XP_006193274.1	APOO	apolipoprotein O	C:extracellular space; C:mitochondrion	XP_006193274.1
XP_006189595.1	APOOL	apolipoprotein O like	C:integral component of membrane; C:mitochondrial inner membrane	XP_006189595.1
XP_006186239.1	APP	amyloid beta precursor protein	P:regulation of epidermal growth factor-activated receptor activity; C:Golgi apparatus; P:adult locomotory behavior; P:visual learning; P:smooth endoplasmic reticulum calcium ion homeostasis; P:cellular copper ion homeostasis; P:forebrain development; P:synaptic growth at neuromuscular junction; C:apical part of cell; P:regulation of protein binding; C:coated pit; C:dendritic shaft; C:dendritic s…	XP_006186239.1
XP_006177212.1	APPBP2	amyloid beta precursor protein binding protein 2	C:nucleus; C:cytoplasmic vesicle membrane; F:microtubule motor activity; F:protein binding; P:metabolic process; P:intracellular protein transport; C:microtubule associated complex; C:microtubule	XP_006177212.1
XP_006184893.1	APPL1	adaptor protein, phosphotyrosine interacting with PH domain and leucine zipper 1	P:cell proliferation; F:identical protein binding; C:extracellular exosome; P:regulation of establishment of protein localization to plasma membrane; C:vesicle membrane; C:NuRD complex; C:cytosol; C:endosome membrane; F:protein kinase B binding; P:regulation of glucose import	XP_006184893.1
XP_006193770.1	APPL2	adaptor protein, phosphotyrosine interacting with PH domain and leucine zipper 2	P:cell proliferation; C:extracellular exosome; C:NuRD complex; C:endosome membrane	XP_006193770.1
XP_006173820.1	APRT	adenine phosphoribosyltransferase	C:nucleus; P:grooming behavior; C:extracellular exosome; F:AMP binding; F:adenine phosphoribosyltransferase activity; C:cytoplasm; F:sulfuric ester hydrolase activity; P:adenine salvage; P:purine ribonucleoside salvage; F:adenine binding	XP_006173820.1
XP_006182762.1	APTX	aprataxin	P:DNA catabolic process, exonucleolytic; F:double-stranded DNA binding; P:DNA ligation; F:polynucleotide 3'-phosphatase activity; F:chromatin binding; P:response to hydrogen peroxide; C:nucleolus; F:damaged DNA binding; C:nucleoplasm; P:double-strand break repair; P:single strand break repair; C:nuclear chromatin; F:phosphoglycolate phosphatase activity; P:regulation of protein stability; F:doubl…	XP_006182762.1
XP_006187796.1	AQP1	aquaporin 1 (Colton blood group)	P:cellular water homeostasis; P:glycerol transport; P:glomerular filtration; P:positive regulation of angiogenesis; P:metanephric descending thin limb development; P:wound healing; P:lipid digestion; C:sarcolemma; P:negative regulation of cysteine-type endopeptidase activity involved in apoptotic process; P:cellular response to nitric oxide; P:cellular response to hypoxia; C:axon; C:dense core gr…	XP_006187796.1
XP_006195741.1	AQP10	aquaporin 10	P:water transport; C:integral component of membrane; P:response to toxic substance; F:transporter activity	XP_006195741.1
XP_006191706.1	AQP11	aquaporin 11	P:water transport; P:proximal tubule development; P:endosomal lumen acidification; C:integral component of membrane; F:water channel activity; C:endoplasmic reticulum; C:cell surface	XP_006191706.1
XP_006175578.1	AQP12B	aquaporin 12B	C:cytoplasm; C:integral component of membrane; P:transport; F:transporter activity	XP_006175578.1
XP_006177761.1	AQP2	aquaporin 2	F:glycerol channel activity; P:cellular water homeostasis; P:glycerol transport; P:ion transmembrane transport; F:water channel activity; P:renal water transport; C:Golgi apparatus; P:cellular response to water deprivation; P:cellular response to copper ion; C:integral component of plasma membrane; C:cytoplasmic vesicle membrane; C:extracellular exosome; P:cellular response to mercury ion; P:meta…	XP_006177761.1
XP_006182771.1	AQP3	aquaporin 3 (Gill blood group)	F:glycerol channel activity; P:cellular water homeostasis; P:glycerol transport; P:ion transmembrane transport; P:urea transmembrane transport; F:water channel activity; P:odontogenesis; P:positive regulation of immune system process; C:integral component of plasma membrane; P:renal water absorption; P:response to retinoic acid; C:cell-cell junction; C:cytoplasm; P:carbohydrate transmembrane tran…	XP_006182771.1
XP_006187229.1	AQP4	aquaporin 4	F:glycerol channel activity; P:cellular water homeostasis; P:glycerol transport; P:ion transmembrane transport; C:external side of plasma membrane; F:water channel activity; P:sensory perception of sound; C:integral component of plasma membrane; P:renal water absorption; C:cell-cell junction; C:cytoplasm; P:cellular response to interferon-gamma; C:basolateral plasma membrane	XP_006187229.1
XP_006177762.1	AQP6	aquaporin 6	C:integral component of plasma membrane; P:water transport; F:glycerol channel activity; P:cellular water homeostasis; P:glycerol transport; P:ion transmembrane transport; F:anion channel activity; F:water channel activity; P:odontogenesis; P:anion transport; C:apical plasma membrane	XP_006177762.1
XP_006182800.1	AQP7	aquaporin 7	P:renal water absorption; P:glycerol transport; C:integral component of membrane; F:transporter activity	XP_006182800.1
XP_006186734.1	AQP8	aquaporin 8	C:integral component of plasma membrane; P:water transport; C:apical part of cell; F:glycerol channel activity; P:cellular water homeostasis; P:glycerol transport; P:ion transmembrane transport; P:cellular response to cAMP; F:water channel activity; F:methyltransferase activity; P:methylation	XP_006186734.1
XP_006181763.1	AQP9	aquaporin 9	F:glycerol channel activity; P:cellular water homeostasis; P:glycerol transport; F:pyrimidine nucleobase transmembrane transporter activity; P:ion transmembrane transport; P:urea transmembrane transport; F:water channel activity; P:response to mercury ion; F:purine nucleobase transmembrane transporter activity; P:purine nucleobase transport; C:integral component of plasma membrane; P:water transp…	XP_006181763.1
XP_006193846.1	AQR	aquarius intron-binding spliceosomal factor	C:catalytic step 2 spliceosome; C:membrane; F:poly(A) RNA binding; P:mRNA splicing, via spliceosome	XP_006193846.1
XP_006191798.1	ARAF	A-Raf proto-oncogene, serine/threonine kinase	F:ATP binding; F:metal ion binding; C:mitochondrion; F:receptor signaling protein activity; F:protein serine/threonine kinase activity; P:protein phosphorylation; P:regulation of proteasomal ubiquitin-dependent protein catabolic process; P:intracellular signal transduction; P:regulation of TOR signaling	XP_006191798.1
XP_006181678.1	ARAP1	ArfGAP with RhoGAP domain, ankyrin repeat and PH domain 1	P:regulation of cell shape; F:zinc ion binding; F:GTPase activator activity; P:small GTPase mediated signal transduction; C:Golgi cisterna membrane; P:positive regulation of filopodium assembly; P:positive regulation of GTPase activity; F:GTPase activator activity; P:regulation of cellular component movement; C:plasma membrane; F:phosphatidylinositol-3,4,5-trisphosphate binding; C:trans-Golgi net…	XP_006181678.1
XP_006191239.1	ARAP2	ArfGAP with RhoGAP domain, ankyrin repeat and PH domain 2	F:phosphatidylinositol-3,4,5-trisphosphate binding; F:zinc ion binding; F:GTPase activator activity; P:signal transduction; P:regulation of GTPase activity; C:intracellular; P:positive regulation of GTPase activity	XP_006191239.1
XP_006184421.1	ARAP3	ArfGAP with RhoGAP domain, ankyrin repeat and PH domain 3	P:regulation of cell shape; F:zinc ion binding; P:negative regulation of Rho protein signal transduction; F:GTPase activator activity; P:signal transduction; P:negative regulation of Rac protein signal transduction; F:GTPase activator activity; F:phosphatidylinositol-3,4-bisphosphate binding; F:phosphatidylinositol-3,4,5-trisphosphate binding; C:cytoplasm; C:ruffle; P:regulation of GTPase activit…	XP_006184421.1
XP_006180925.1	ARC	activity-regulated cytoskeleton-associated protein	C:postsynaptic density; P:RNA splicing; C:sarcoplasm; P:cytoskeleton organization; P:regulation of cell morphogenesis; P:endoderm development; P:anterior/posterior pattern specification; C:nucleolus; P:learning; C:endosome; F:RNA binding; P:response to hypoxia; C:postsynaptic membrane; C:acrosomal vesicle; P:regulation of neuronal synaptic plasticity; C:dendritic spine; P:apoptotic process; C:act…	XP_006180925.1
XP_006175378.1	ARCN1	archain 1	P:cerebellar Purkinje cell layer maturation; P:retrograde vesicle-mediated transport, Golgi to ER; P:pigmentation; C:cytosol; C:clathrin adaptor complex; C:endoplasmic reticulum; P:adult locomotory behavior; P:COPI coating of Golgi vesicle; P:intracellular protein transport; C:COPI vesicle coat; F:poly(A) RNA binding	XP_006175378.1
XP_006184541.1	AREL1	apoptosis resistant E3 ubiquitin protein ligase 1	F:ubiquitin-protein transferase activity; P:negative regulation of apoptotic process; C:cytosol; F:ligase activity; P:protein ubiquitination	XP_006184541.1
XP_006179498.1	ARF1	ADP ribosylation factor 1	C:postsynaptic density; P:positive regulation of endocytosis; P:protein transport; P:actin filament organization; P:positive regulation of ER to Golgi vesicle-mediated transport; C:Golgi membrane; P:regulation of phospholipid metabolic process; P:small molecule metabolic process; P:cellular copper ion homeostasis; C:postsynaptic membrane; F:GTPase activity; F:GDP binding; C:cytosol; P:positive re…	XP_006179498.1
XP_006177740.1	ARF3	ADP ribosylation factor 3	P:small GTPase mediated signal transduction; P:neuron differentiation; C:Golgi membrane; P:phosphatidylinositol biosynthetic process; P:intracellular protein transport; C:proteinaceous extracellular matrix; F:poly(A) RNA binding; F:GTP binding; P:small molecule metabolic process; C:extracellular space; F:frizzled binding; C:perinuclear region of cytoplasm; C:extracellular exosome; P:cellular copp…	XP_006177740.1
XP_006195814.1	ARF4	ADP ribosylation factor 4	P:protein ADP-ribosylation; P:small GTPase mediated signal transduction; P:protein transport; F:epidermal growth factor receptor binding; C:Golgi apparatus; P:positive regulation of transcription from RNA polymerase II promoter; F:GTP binding; C:extracellular exosome; P:vesicle-mediated transport; P:negative regulation of apoptotic process; P:regulation of reactive oxygen species metabolic proces…	XP_006195814.1
XP_006184815.1	ARF5	ADP ribosylation factor 5	P:protein ADP-ribosylation; P:small GTPase mediated signal transduction; P:protein transport; F:epidermal growth factor receptor binding; C:Golgi apparatus; P:positive regulation of transcription from RNA polymerase II promoter; F:GTP binding; C:perinuclear region of cytoplasm; C:extracellular exosome; P:vesicle-mediated transport; F:GTPase activity; P:negative regulation of apoptotic process; P:…	XP_006184815.1
XP_006193324.1	ARF6	ADP ribosylation factor 6	P:protein localization to cell surface; C:myelin sheath; C:cleavage furrow; F:G-protein beta-subunit binding; P:regulation of Rac protein signal transduction; P:protein localization to endosome; P:protein transport; C:Golgi apparatus; P:cell adhesion; C:protein phosphatase type 2A complex; F:protein phosphatase type 2A regulator activity; F:GTP binding; P:cortical actin cytoskeleton organization;…	XP_006193324.1
XP_006175642.1	ARFGAP1	ADP ribosylation factor GTPase activating protein 1	F:zinc ion binding; F:GTPase activator activity; P:regulation of GTPase activity; C:synapse; P:positive regulation of GTPase activity	XP_006175642.1
XP_006190295.1	ARFGAP2	ADP ribosylation factor GTPase activating protein 2	F:zinc ion binding; F:GTPase activator activity; P:regulation of GTPase activity; C:Golgi apparatus; C:nucleolus; C:plasma membrane; P:positive regulation of GTPase activity	XP_006190295.1
XP_006177591.1	ARFGAP3	ADP ribosylation factor GTPase activating protein 3	F:zinc ion binding; F:GTPase activator activity; C:membrane; C:cytosol; P:regulation of GTPase activity; C:Golgi apparatus; P:protein secretion; P:positive regulation of GTPase activity	XP_006177591.1
XP_006193798.1	ARFGEF1	ADP ribosylation factor guanine nucleotide exchange factor 1	P:positive regulation of wound healing; F:ARF guanyl-nucleotide exchange factor activity; P:Golgi organization; P:protein transport; C:Golgi membrane; P:positive regulation of protein glycosylation in Golgi; C:nucleolus; P:positive regulation of GTPase activity; C:trans-Golgi network; C:perinuclear region of cytoplasm; P:negative regulation of actin filament polymerization; F:myosin binding; F:pr…	XP_006193798.1
XP_006175056.1	ARFGEF2	ADP ribosylation factor guanine nucleotide exchange factor 2	P:endosome organization; F:ARF guanyl-nucleotide exchange factor activity; P:Golgi to plasma membrane transport; C:Golgi membrane; P:receptor recycling; P:positive regulation of GTPase activity; C:microtubule organizing center; F:protein kinase A regulatory subunit binding; C:cytosol; C:recycling endosome; P:regulation of ARF protein signal transduction; P:positive regulation of tumor necrosis fa…	XP_006175056.1
XP_006187759.1	ARFIP1	ADP ribosylation factor interacting protein 1	F:protein domain specific binding; F:identical protein binding; P:regulation of protein secretion; C:cytosol; C:Golgi membrane; P:intracellular protein transport	XP_006187759.1
XP_006185710.1	ARFIP2	ADP ribosylation factor interacting protein 2	F:protein domain specific binding	XP_006185710.1
XP_006175647.1	ARFRP1	ADP ribosylation factor related protein 1	F:GTP binding; C:trans-Golgi network; F:protein binding; P:small GTPase mediated signal transduction; P:protein localization to Golgi apparatus; F:GTPase activity; C:membrane; P:Golgi to plasma membrane protein transport; P:retrograde transport, endosome to Golgi; P:gastrulation	XP_006175647.1
XP_006180790.1	ARG1	arginase 1	C:nucleus; P:arginine metabolic process; C:extracellular exosome; F:metal ion binding; P:urea cycle; F:arginase activity	XP_006180790.1
XP_006186520.1	ARG2	arginase 2	P:arginine metabolic process; F:metal ion binding; P:ureteric bud development; P:urea cycle; C:mitochondrion; F:arginase activity; P:striated muscle contraction	XP_006186520.1
XP_006195788.1	ARGFX	arginine-fifty homeobox	C:nucleus; P:regulation of transcription, DNA-templated; F:sequence-specific DNA binding	XP_006195788.1
XP_006195274.1	ARGLU1	arginine and glutamate rich 1	F:protein binding; P:transcription, DNA-templated; C:mitochondrion; P:regulation of transcription, DNA-templated; C:nucleoplasm	XP_006195274.1
XP_006180942.1	ARHGAP1	Rho GTPase activating protein 1	C:extracellular exosome; P:small GTPase mediated signal transduction; C:ruffle; F:GTPase activator activity; P:positive regulation of GTPase activity; C:intracellular; C:plasma membrane	XP_006180942.1
XP_006193380.1	ARHGAP10	Rho GTPase activating protein 10	P:cytoskeleton organization; P:signal transduction; P:negative regulation of apoptotic process; C:cytosol; F:GTPase activator activity; P:positive regulation of GTPase activity	XP_006193380.1
XP_006193837.1	ARHGAP11A	Rho GTPase activating protein 11A	P:signal transduction; C:intracellular	XP_006193837.1
XP_006177970.1	ARHGAP12	Rho GTPase activating protein 12	P:signal transduction; P:morphogenesis of an epithelial sheet; C:intracellular	XP_006177970.1
XP_006191459.1	ARHGAP15	Rho GTPase activating protein 15	P:regulation of cell shape; P:small GTPase mediated signal transduction; C:membrane; C:cytosol; F:phospholipid binding; F:GTPase activator activity; P:positive regulation of GTPase activity	XP_006191459.1
XP_006193190.1	ARHGAP17	Rho GTPase activating protein 17	C:cytoplasm; P:signal transduction; C:plasma membrane	XP_006193190.1
XP_006180779.1	ARHGAP18	Rho GTPase activating protein 18	P:signal transduction; C:intracellular	XP_006180779.1
XP_006185180.1	ARHGAP19	Rho GTPase activating protein 19	P:signal transduction; C:intracellular	XP_006185180.1
XP_006190134.1	ARHGAP20	Rho GTPase activating protein 20	P:signal transduction; F:GTPase activator activity; C:intracellular; P:positive regulation of GTPase activity	XP_006190134.1
XP_006187044.1	ARHGAP21	Rho GTPase activating protein 21	P:organelle transport along microtubule; C:cytoplasmic vesicle membrane; P:maintenance of Golgi location; C:cytoskeleton; F:protein binding; P:signal transduction; P:establishment of Golgi localization; P:Golgi organization; C:cell junction; C:Golgi membrane; F:GTPase activator activity; P:positive regulation of GTPase activity	XP_006187044.1
XP_006176484.1	ARHGAP23	Rho GTPase activating protein 23	C:extracellular exosome; P:small GTPase mediated signal transduction; C:cytosol; F:GTPase activator activity; P:positive regulation of GTPase activity	XP_006176484.1
XP_006190075.1	ARHGAP24	Rho GTPase activating protein 24	C:focal adhesion; P:signal transduction; P:negative regulation of Rac protein signal transduction; F:GTPase activator activity; P:wound healing, spreading of epidermal cells; P:negative regulation of ruffle assembly; C:intracellular; P:activation of GTPase activity	XP_006190075.1
XP_006192845.1	ARHGAP25	Rho GTPase activating protein 25	P:signal transduction; F:GTPase activator activity; C:intracellular; P:positive regulation of GTPase activity	XP_006192845.1
XP_006184434.1	ARHGAP26	Rho GTPase activating protein 26	F:cytoskeletal adaptor activity; P:signal transduction; F:GTPase activator activity; F:SH3 domain binding; F:phospholipid binding; P:filopodium assembly; C:intracellular; P:positive regulation of GTPase activity	XP_006184434.1
XP_006195913.1	ARHGAP27	Rho GTPase activating protein 27	C:cytoplasm; P:signal transduction; C:membrane; P:positive regulation of GTPase activity; F:SH3 domain binding; F:GTPase activator activity; P:receptor-mediated endocytosis; P:positive regulation of GTPase activity	XP_006195913.1
XP_006186989.1	ARHGAP28	Rho GTPase activating protein 28	C:nucleus; P:signal transduction; C:cell junction	XP_006186989.1
XP_006191026.1	ARHGAP29	Rho GTPase activating protein 29	F:metal ion binding; F:PDZ domain binding; C:intracellular; P:intracellular signal transduction	XP_006191026.1
XP_006174014.1	ARHGAP30	Rho GTPase activating protein 30	P:signal transduction; C:intracellular membrane-bounded organelle	XP_006174014.1
XP_006190531.1	ARHGAP31	Rho GTPase activating protein 31	P:small GTPase mediated signal transduction; F:GTPase activator activity; F:SH3 domain binding; C:intracellular; P:positive regulation of GTPase activity; C:lamellipodium	XP_006190531.1
XP_006181792.1	ARHGAP32	Rho GTPase activating protein 32	P:signal transduction; C:cell cortex; C:actin cytoskeleton; F:phosphatidylinositol binding	XP_006181792.1
XP_006184479.1	ARHGAP33	Rho GTPase activating protein 33	F:protein binding; P:small GTPase mediated signal transduction; P:protein transport; F:phosphatidylinositol binding; C:cytosol; F:GTPase activator activity; P:positive regulation of GTPase activity; C:plasma membrane	XP_006184479.1
XP_006175164.1	ARHGAP35	Rho GTPase activating protein 35	P:regulation of cell shape; P:transcription, DNA-templated; P:small GTPase mediated signal transduction; F:GTPase activator activity; P:negative regulation of vascular permeability; P:regulation of eye photoreceptor cell development; P:positive regulation of GTPase activity; F:GTP binding; C:nucleus; F:DNA binding; P:forebrain development; P:neural tube closure; P:negative regulation of transcrip…	XP_006175164.1
XP_006189006.1	ARHGAP39	Rho GTPase activating protein 39	C:cytoskeleton; P:signal transduction	XP_006189006.1
XP_006188870.1	ARHGAP4	Rho GTPase activating protein 4	F:SH3/SH2 adaptor activity; P:cytoskeleton organization; P:apoptotic signaling pathway; C:Golgi apparatus; F:GTPase activator activity; P:Rho protein signal transduction; P:positive regulation of signal transduction; C:nucleoplasm; C:microtubule; C:growth cone; P:neurotrophin TRK receptor signaling pathway; C:focal adhesion; P:negative regulation of axon extension; P:positive regulation of apopto…	XP_006188870.1
XP_006186251.1	ARHGAP42	Rho GTPase activating protein 42	P:signal transduction; F:GTPase activator activity; C:intracellular; P:positive regulation of GTPase activity	XP_006186251.1
XP_006181427.1	ARHGAP44	Rho GTPase activating protein 44	P:small GTPase mediated signal transduction; F:GTPase activator activity; C:synapse; F:phospholipid binding; P:exocytosis; P:positive regulation of GTPase activity; F:protein binding; P:regulation of small GTPase mediated signal transduction; C:dendritic spine; C:cytosol; C:cell junction; C:leading edge membrane; C:recycling endosome	XP_006181427.1
XP_006191329.1	ARHGAP5	Rho GTPase activating protein 5	F:GTP binding; P:small GTPase mediated signal transduction; P:regulation of cell size; P:positive regulation of mesenchymal cell proliferation; F:SH2 domain binding; C:intracellular; P:positive regulation of cell migration	XP_006191329.1
XP_006193524.1	ARHGAP6	Rho GTPase activating protein 6	P:negative regulation of focal adhesion assembly; P:negative regulation of stress fiber assembly; C:cytoplasm; P:signal transduction; F:phospholipase binding; C:actin cytoskeleton; P:actin filament organization; P:activation of phospholipase C activity; F:GTPase activator activity; P:positive regulation of GTPase activity; P:focal adhesion assembly; F:phospholipase activator activity	XP_006193524.1
XP_006182563.1	ARHGAP9	Rho GTPase activating protein 9	F:phosphatidylinositol-3,4,5-trisphosphate binding; P:signal transduction; F:GTPase activator activity; C:intracellular; P:positive regulation of GTPase activity	XP_006182563.1
XP_006192168.1	ARHGDIB	Rho GDP dissociation inhibitor beta	C:extracellular exosome; C:cytoplasm; F:Rho GDP-dissociation inhibitor activity; F:GTPase activator activity; P:positive regulation of GTPase activity	XP_006192168.1
XP_006181413.1	ARHGDIG	Rho GDP dissociation inhibitor gamma	C:cytoplasm; F:Rho GDP-dissociation inhibitor activity; P:regulation of protein localization; C:membrane; F:GTPase activator activity; P:positive regulation of GTPase activity	XP_006181413.1
XP_006175142.1	ARHGEF1	Rho guanine nucleotide exchange factor 1	C:cytoplasm; P:termination of G-protein coupled receptor signaling pathway; F:Rho guanyl-nucleotide exchange factor activity; P:positive regulation of GTPase activity; C:plasma membrane; F:poly(A) RNA binding	XP_006175142.1
XP_006178293.1	ARHGEF10	Rho guanine nucleotide exchange factor 10	C:centrosome; P:myelination in peripheral nervous system; P:centrosome duplication; P:positive regulation of stress fiber assembly; F:kinesin binding; F:Rho guanyl-nucleotide exchange factor activity; P:positive regulation of GTPase activity; P:mitotic spindle assembly	XP_006178293.1
XP_006188384.1	ARHGEF10L	Rho guanine nucleotide exchange factor 10 like	F:Rho guanyl-nucleotide exchange factor activity; P:positive regulation of GTPase activity	XP_006188384.1
XP_006174599.1	ARHGEF11	Rho guanine nucleotide exchange factor 11	0	XP_006174599.1
XP_006175411.1	ARHGEF12	Rho guanine nucleotide exchange factor 12	F:G-protein coupled receptor binding; C:extracellular exosome; P:G-protein coupled receptor signaling pathway; C:cytoplasm; P:termination of G-protein coupled receptor signaling pathway; F:Rho guanyl-nucleotide exchange factor activity; P:positive regulation of GTPase activity; P:intracellular signal transduction	XP_006175411.1
XP_006177020.1	ARHGEF15	Rho guanine nucleotide exchange factor 15	C:dendrite; P:retina vasculature morphogenesis in camera-type eye; C:cytoplasm; P:positive regulation of stress fiber assembly; F:Rho guanyl-nucleotide exchange factor activity; P:positive regulation of GTPase activity; P:negative regulation of synapse maturation	XP_006177020.1
XP_006190504.1	ARHGEF16	Rho guanine nucleotide exchange factor 16	P:positive regulation of establishment of protein localization to plasma membrane; F:PDZ domain binding; F:Rho guanyl-nucleotide exchange factor activity; F:Rho GTPase binding; F:receptor tyrosine kinase binding; P:activation of GTPase activity; P:activation of GTPase activity; P:cell chemotaxis	XP_006190504.1
XP_006181717.1	ARHGEF17	Rho guanine nucleotide exchange factor 17	F:Rho guanyl-nucleotide exchange factor activity; P:positive regulation of GTPase activity; P:actin cytoskeleton organization	XP_006181717.1
XP_006177636.1	ARHGEF18	Rho/Rac guanine nucleotide exchange factor 18	P:regulation of cell shape; P:small GTPase mediated signal transduction; P:transforming growth factor beta receptor signaling pathway; P:apoptotic signaling pathway; F:Rho guanyl-nucleotide exchange factor activity; P:neurotrophin TRK receptor signaling pathway; C:extracellular exosome; C:apical part of cell; F:metal ion binding; P:positive regulation of apoptotic process; C:cytosol; C:cell junct…	XP_006177636.1
XP_006188378.1	ARHGEF19	Rho guanine nucleotide exchange factor 19	P:wound healing; P:regulation of actin cytoskeleton organization; F:Rho guanyl-nucleotide exchange factor activity; P:positive regulation of GTPase activity	XP_006188378.1
XP_006174631.1	ARHGEF2	Rho/Rac guanine nucleotide exchange factor 2	P:actin filament organization; C:Golgi apparatus; C:neuronal cell body; P:positive regulation of transcription from RNA polymerase II promoter; P:positive regulation of NF-kappaB transcription factor activity; C:microtubule; P:cell division; C:bicellular tight junction; C:dendritic shaft; F:Rac GTPase binding; C:ruffle membrane; P:positive regulation of tumor necrosis factor production; P:intrace…	XP_006174631.1
XP_006182575.1	ARHGEF25	Rho guanine nucleotide exchange factor 25	C:cytosol; F:Rho guanyl-nucleotide exchange factor activity; P:positive regulation of GTPase activity; C:plasma membrane; C:sarcomere	XP_006182575.1
XP_006185741.1	ARHGEF26	Rho guanine nucleotide exchange factor 26	P:endothelial cell morphogenesis; P:ruffle assembly; F:Rho guanyl-nucleotide exchange factor activity; P:positive regulation of GTPase activity	XP_006185741.1
XP_006195431.1	ARHGEF28	Rho guanine nucleotide exchange factor 28	P:central nervous system neuron axonogenesis; F:metal ion binding; P:neurofilament cytoskeleton organization; F:Rho guanyl-nucleotide exchange factor activity; P:positive regulation of GTPase activity; P:intracellular signal transduction	XP_006195431.1
XP_006184896.1	ARHGEF3	Rho guanine nucleotide exchange factor 3	P:neurotrophin TRK receptor signaling pathway; P:positive regulation of apoptotic process; C:cytosol; P:apoptotic signaling pathway; F:Rho guanyl-nucleotide exchange factor activity; P:Rho protein signal transduction; P:positive regulation of GTPase activity	XP_006184896.1
XP_006181134.1	ARHGEF33	Rho guanine nucleotide exchange factor 33	F:Rho guanyl-nucleotide exchange factor activity; P:positive regulation of GTPase activity	XP_006181134.1
XP_006175974.1	ARHGEF37	Rho guanine nucleotide exchange factor 37	C:cytoplasm; F:Rho guanyl-nucleotide exchange factor activity; P:positive regulation of GTPase activity	XP_006175974.1
XP_006184679.1	ARHGEF38	Rho guanine nucleotide exchange factor 38	C:cytoplasm; F:Rho guanyl-nucleotide exchange factor activity; P:positive regulation of GTPase activity	XP_006184679.1
XP_006187946.1	ARHGEF39	Rho guanine nucleotide exchange factor 39	F:Rho guanyl-nucleotide exchange factor activity; P:positive regulation of GTPase activity; C:plasma membrane; P:positive regulation of cell migration	XP_006187946.1
XP_006191583.1	ARHGEF4	Rho guanine nucleotide exchange factor 4	F:protein domain specific binding; P:lamellipodium assembly; P:positive regulation of GTPase activity; P:filopodium assembly; P:intracellular signal transduction; F:Rac guanyl-nucleotide exchange factor activity	XP_006191583.1
XP_006190926.1	ARHGEF40	Rho guanine nucleotide exchange factor 40	F:Rho guanyl-nucleotide exchange factor activity; P:positive regulation of GTPase activity	XP_006190926.1
XP_006191502.1	ARHGEF5	Rho guanine nucleotide exchange factor 5	0	XP_006191502.1
XP_006195604.1	ARHGEF6	Rac/Cdc42 guanine nucleotide exchange factor 6	P:small GTPase mediated signal transduction; F:GTPase activator activity; P:apoptotic signaling pathway; P:JNK cascade; F:Rho guanyl-nucleotide exchange factor activity; P:neurotrophin TRK receptor signaling pathway; C:cell-cell junction; F:protein binding; P:positive regulation of apoptotic process; C:cytosol; P:lamellipodium assembly; P:positive regulation of GTPase activity; P:cell junction as…	XP_006195604.1
XP_006176790.1	ARHGEF7	Rho guanine nucleotide exchange factor 7	F:protein kinase binding; P:positive regulation of apoptotic process; P:lamellipodium assembly; C:neuronal cell body; C:protein complex; F:Rho guanyl-nucleotide exchange factor activity; P:positive regulation of GTPase activity; C:neuron projection; P:hematopoietic progenitor cell differentiation; P:intracellular signal transduction; C:lamellipodium	XP_006176790.1
XP_006189540.1	ARID1A	AT-rich interaction domain 1A	P:glucocorticoid receptor signaling pathway; C:SWI/SNF complex; F:ligand-dependent nuclear receptor binding; P:placenta blood vessel development; F:nucleosome binding; P:nucleosome disassembly; P:negative regulation of transcription from RNA polymerase II promoter; F:DNA binding; P:cardiac chamber development; C:nuclear chromatin; P:forebrain development; P:neural tube closure; P:positive regulat…	XP_006189540.1
XP_006179075.1	ARID1B	AT-rich interaction domain 1B	C:SWI/SNF complex; F:DNA binding; F:protein binding; F:transcription coactivator activity; C:cytoplasm; P:transcription, DNA-templated; P:nervous system development; P:chromatin-mediated maintenance of transcription; C:nucleoplasm	XP_006179075.1
XP_006190365.1	ARID2	AT-rich interaction domain 2	C:nucleus; F:DNA binding; F:metal ion binding; P:regulation of transcription, DNA-templated; P:nucleosome disassembly	XP_006190365.1
XP_006173332.1	ARID3A	AT-rich interaction domain 3A	F:protein homodimerization activity; P:transcription, DNA-templated; C:membrane raft; F:RNA polymerase II regulatory region sequence-specific DNA binding; C:Golgi apparatus; F:transcriptional activator activity, RNA polymerase II transcription regulatory region sequence-specific binding; F:chromatin binding; C:nucleolus; P:positive regulation of transcription from RNA polymerase II promoter; C:nu…	XP_006173332.1
XP_006182100.1	ARID3B	AT-rich interaction domain 3B	F:RNA polymerase II distal enhancer sequence-specific DNA binding; C:nucleus; F:transcriptional activator activity, RNA polymerase II core promoter proximal region sequence-specific binding; F:RNA polymerase II core promoter proximal region sequence-specific DNA binding; F:transcriptional activator activity, RNA polymerase II distal enhancer sequence-specific binding; P:positive regulation of tra…	XP_006182100.1
XP_006182804.1	ARID3C	AT-rich interaction domain 3C	C:nucleus; F:DNA binding; C:cytoplasm; C:membrane raft; F:chromatin binding; P:positive regulation of transcription from RNA polymerase II promoter	XP_006182804.1
XP_006185792.1	ARID4A	AT-rich interaction domain 4A	C:nucleus; P:histone H3-K4 trimethylation; P:regulation of gene expression by genetic imprinting; P:histone H3-K9 trimethylation; P:negative regulation of transcription, DNA-templated; C:transcriptional repressor complex; F:transcription regulatory region DNA binding; P:erythrocyte development; P:histone H4-K20 trimethylation; P:regulation of transcription from RNA polymerase II promoter	XP_006185792.1
XP_006184044.1	ARID4B	AT-rich interaction domain 4B	P:regulation of gene expression by genetic imprinting; P:histone H3-K9 trimethylation; P:negative regulation of gene expression, epigenetic; F:protein binding; C:cytoplasm; P:transcription, DNA-templated; F:transcription regulatory region DNA binding; P:histone H4-K20 trimethylation; C:nucleoplasm; P:regulation of transcription from RNA polymerase II promoter	XP_006184044.1
XP_006177705.1	ARID5A	AT-rich interaction domain 5A	P:positive regulation of histone acetylation; C:transcription factor complex; F:transcription regulatory region DNA binding; P:chondrocyte differentiation; F:chromatin binding; F:transcription factor binding; C:nucleolus; P:positive regulation of transcription from RNA polymerase II promoter	XP_006177705.1
XP_006187036.1	ARID5B	AT-rich interaction domain 5B	P:multicellular organism growth; P:male gonad development; P:transcription, DNA-templated; P:post-embryonic development; P:palate development; F:transcription regulatory region DNA binding; P:fat pad development; P:platelet-derived growth factor receptor signaling pathway; P:female gonad development; P:fat cell differentiation; P:cell development; P:muscle organ morphogenesis; P:positive regulati…	XP_006187036.1
XP_006182123.1	ARIH1	ariadne RBR E3 ubiquitin protein ligase 1	F:ubiquitin-protein transferase activity; F:zinc ion binding; F:ubiquitin protein ligase binding; C:ubiquitin ligase complex; P:cytokine-mediated signaling pathway; C:cytosol; F:ligase activity; P:ubiquitin-dependent protein catabolic process; P:protein ubiquitination	XP_006182123.1
XP_006174210.1	ARIH2	ariadne RBR E3 ubiquitin protein ligase 2	F:nucleic acid binding; C:nucleus; F:ubiquitin-protein transferase activity; F:zinc ion binding; P:protein K48-linked ubiquitination; P:developmental cell growth; C:cytoplasm; P:protein K63-linked ubiquitination; P:hematopoietic stem cell proliferation; F:ligase activity; P:protein ubiquitination involved in ubiquitin-dependent protein catabolic process	XP_006174210.1
XP_006186120.1	ARL1	ADP ribosylation factor like GTPase 1	F:protein domain specific binding; P:small GTPase mediated signal transduction; P:protein localization to Golgi apparatus; P:Golgi organization; C:Golgi membrane; F:enzyme activator activity; P:retrograde transport, endosome to Golgi; P:toxin metabolic process; F:GTP binding; C:trans-Golgi network; C:extracellular exosome; F:metal ion binding; F:GTPase activity; P:activation of phospholipase D ac…	XP_006186120.1
XP_006183515.1	ARL10	ADP ribosylation factor like GTPase 10	F:GTP binding; P:small GTPase mediated signal transduction; C:intracellular	XP_006183515.1
XP_006184199.1	ARL11	ADP ribosylation factor like GTPase 11	F:GTP binding; P:small GTPase mediated signal transduction; C:intracellular; P:hematopoietic progenitor cell differentiation	XP_006184199.1
XP_006192123.1	ARL13A	ADP ribosylation factor like GTPase 13A	F:GTP binding; P:small GTPase mediated signal transduction; C:intracellular	XP_006192123.1
XP_006189362.1	ARL13B	ADP ribosylation factor like GTPase 13B	P:nonmotile primary cilium assembly; P:small GTPase mediated signal transduction; P:interneuron migration from the subpallium to the cortex; P:smoothened signaling pathway; P:formation of radial glial scaffolds; C:intracellular; P:dorsal/ventral pattern formation; P:neural tube patterning; F:GTP binding; C:primary cilium; P:heart looping; C:ciliary membrane; P:left/right axis specification	XP_006189362.1
XP_006194943.1	ARL14	ADP ribosylation factor like GTPase 14	F:GTP binding; F:protein binding; P:small GTPase mediated signal transduction; C:cytoplasmic, membrane-bounded vesicle	XP_006194943.1
XP_006195140.1	ARL14EP	ADP ribosylation factor like GTPase 14 effector protein	C:cytoplasm	XP_006195140.1
XP_006193095.1	ARL14EPL	ADP ribosylation factor like GTPase 14 effector protein like	P:proteolysis; F:aminopeptidase activity	XP_006193095.1
XP_006185984.1	ARL15	ADP ribosylation factor like GTPase 15	F:GTP binding; C:extracellular exosome; P:small GTPase mediated signal transduction; P:intracellular protein transport; C:intracellular	XP_006185984.1
XP_006173225.1	ARL16	ADP ribosylation factor like GTPase 16	F:GTP binding; P:small GTPase mediated signal transduction; C:intracellular	XP_006173225.1
XP_006179615.1	ARL2	ADP ribosylation factor like GTPase 2	C:lateral plasma membrane; P:negative regulation of GTPase activity; F:GTPase inhibitor activity; P:tubulin complex assembly; P:small GTPase mediated signal transduction; P:cell cycle; F:GTP binding; C:nucleus; C:mitochondrial intermembrane space; C:centrosome; C:primary cilium; C:extracellular exosome; F:protein binding; P:centrosome organization; F:GTPase activity; F:GDP binding; P:bicellular t…	XP_006179615.1
XP_006195911.1	ARL3	ADP ribosylation factor like GTPase 3	C:photoreceptor connecting cilium; P:cilium morphogenesis; P:small GTPase mediated signal transduction; P:protein transport; P:cytokinesis; P:smoothened signaling pathway; C:Golgi membrane; C:cytoplasmic microtubule; P:post-Golgi vesicle-mediated transport; F:microtubule binding; F:GTP binding; C:nucleus; C:spindle microtubule; C:centrosome; C:extracellular exosome; P:intraciliary transport; F:me…	XP_006195911.1
XP_006194156.1	ARL4A	ADP ribosylation factor like GTPase 4A	F:GTP binding; P:brown fat cell differentiation; F:protein binding; C:cytoplasm; P:small GTPase mediated signal transduction; F:GTPase activity; C:nucleolus; C:plasma membrane	XP_006194156.1
XP_006191186.1	ARL4C	ADP ribosylation factor like GTPase 4C	F:GTP binding; C:nucleus; C:cytoplasm; P:small GTPase mediated signal transduction; F:GTPase activity; C:filopodium; F:alpha-tubulin binding; P:intracellular protein transport; C:plasma membrane; P:endocytic recycling	XP_006191186.1
XP_006174296.1	ARL4D	ADP ribosylation factor like GTPase 4D	F:GTP binding; C:cytoplasm; P:small GTPase mediated signal transduction; C:nucleolus; C:plasma membrane	XP_006174296.1
XP_006179110.1	ARL5A	ADP ribosylation factor like GTPase 5A	F:GTP binding; P:small GTPase mediated signal transduction; C:intracellular	XP_006179110.1
XP_006192303.1	ARL6	ADP ribosylation factor like GTPase 6	F:GTP binding; C:extracellular exosome; C:cytoplasm; P:small GTPase mediated signal transduction; C:membrane; P:Wnt signaling pathway; P:fat cell differentiation	XP_006192303.1
XP_006177331.1	ARL6IP1	ADP ribosylation factor like GTPase 6 interacting protein 1	P:cotranslational protein targeting to membrane; C:integral component of membrane; C:cytosol; C:Sec61 translocon complex	XP_006177331.1
XP_006192739.1	ARL6IP5	ADP ribosylation factor like GTPase 6 interacting protein 5	C:endoplasmic reticulum membrane; P:positive regulation of cysteine-type endopeptidase activity involved in apoptotic process; C:extracellular exosome; P:negative regulation of mitochondrial membrane potential; C:integral component of membrane; P:intrinsic apoptotic signaling pathway in response to oxidative stress; P:L-glutamate transport; P:positive regulation of stress-activated MAPK cascade	XP_006192739.1
XP_006179105.1	ARL6IP6	ADP ribosylation factor like GTPase 6 interacting protein 6	C:integral component of membrane	XP_006179105.1
XP_006173522.1	ARL8A	ADP ribosylation factor like GTPase 8A	P:small GTPase mediated signal transduction; P:chromosome segregation; P:mitotic nuclear division; F:alpha-tubulin binding; C:lysosomal membrane; F:GTP binding; P:cell division; C:late endosome membrane; C:spindle midzone; C:extracellular exosome; F:GTPase activity; F:beta-tubulin binding; C:midbody	XP_006173522.1
XP_006185683.1	ARL8B	ADP ribosylation factor like GTPase 8B	P:small GTPase mediated signal transduction; P:chromosome segregation; P:mitotic nuclear division; F:alpha-tubulin binding; C:lysosomal membrane; F:GTP binding; P:cell division; C:late endosome membrane; C:spindle midzone; C:extracellular exosome; F:GTPase activity; F:beta-tubulin binding; F:GDP binding; C:midbody	XP_006185683.1
XP_006177386.1	ARL9	ADP ribosylation factor like GTPase 9	F:GTP binding; F:ATP binding; P:small GTPase mediated signal transduction; F:phosphoribosylaminoimidazolesuccinocarboxamide synthase activity; P:'de novo' IMP biosynthetic process; F:chromatin binding; C:intracellular	XP_006177386.1
XP_006193817.1	ARMC1	armadillo repeat containing 1	F:metal ion binding; C:mitochondrion; P:metal ion transport	XP_006193817.1
XP_006181088.1	ARMC10	armadillo repeat containing 10	C:mitochondrion	XP_006181088.1
XP_006180529.1	ARMC12	armadillo repeat containing 12	C:nucleus	XP_006180529.1
XP_006187513.1	ARMC2	armadillo repeat containing 2	0	XP_006187513.1
XP_006191999.1	ARMC3	armadillo repeat containing 3	C:extracellular exosome	XP_006191999.1
XP_006187450.1	ARMC4	armadillo repeat containing 4	P:ventricular system development; C:nucleus; P:outer dynein arm assembly; C:ciliary base; P:cilium movement; C:axoneme; P:left/right axis specification	XP_006187450.1
XP_006181609.1	ARMC5	armadillo repeat containing 5	P:integrin-mediated signaling pathway; P:cell adhesion; C:integrin complex	XP_006181609.1
XP_006186310.1	ARMC6	armadillo repeat containing 6	P:hematopoietic progenitor cell differentiation	XP_006186310.1
XP_006176544.1	ARMC7	armadillo repeat containing 7	C:cytoplasm	XP_006176544.1
XP_006177525.1	ARMC8	armadillo repeat containing 8	0	XP_006177525.1
XP_006183342.1	ARMC9	armadillo repeat containing 9	C:extracellular exosome	XP_006183342.1
XP_006193371.1	ARMCX2	armadillo repeat containing, X-linked 2	0	XP_006193371.1
XP_006193372.1	ARMCX3	armadillo repeat containing, X-linked 3	C:integral component of mitochondrial outer membrane; P:positive regulation of transcription from RNA polymerase II promoter; P:cellular protein localization	XP_006193372.1
XP_006194111.1	ARMCX5	armadillo repeat containing, X-linked 5	0	XP_006194111.1
XP_006186683.1	ARNT	aryl hydrocarbon receptor nuclear translocator	P:mRNA transcription from RNA polymerase II promoter; C:RNA polymerase II transcription factor complex; P:regulation of transcription from RNA polymerase II promoter in response to oxidative stress; P:positive regulation of hormone biosynthetic process; F:sequence-specific DNA binding; P:regulation of transcription from RNA polymerase II promoter in response to hypoxia; P:positive regulation of t…	XP_006186683.1
XP_006189674.1	ARNT2	aryl hydrocarbon receptor nuclear translocator 2	P:transcription, DNA-templated; P:signal transduction; P:positive regulation of cell proliferation; P:brain development; P:positive regulation of transcription from RNA polymerase II promoter; F:signal transducer activity; C:nucleus; C:transcription factor complex; F:DNA binding; F:transcription factor activity, sequence-specific DNA binding; P:response to hypoxia; C:cytoplasm; F:aryl hydrocarbon…	XP_006189674.1
XP_006191897.1	ARNTL	aryl hydrocarbon receptor nuclear translocator like	C:nuclear body; P:regulation of protein catabolic process; F:transcription regulatory region sequence-specific DNA binding; P:transcription from RNA polymerase II promoter; P:positive regulation of transcription from RNA polymerase II promoter; P:positive regulation of circadian rhythm; F:core promoter binding; F:bHLH transcription factor binding; P:regulation of hair cycle; C:transcription facto…	XP_006191897.1
XP_006194139.1	ARNTL2	aryl hydrocarbon receptor nuclear translocator like 2	P:signal transduction; P:transcription from RNA polymerase II promoter; F:protein dimerization activity; C:nucleolus; P:circadian rhythm; P:positive regulation of transcription from RNA polymerase II promoter; F:signal transducer activity; P:positive regulation of circadian rhythm; F:transcription factor activity, RNA polymerase II core promoter proximal region sequence-specific binding; C:transc…	XP_006194139.1
XP_006172724.1	ARPC1A	actin related protein 2/3 complex subunit 1A	P:regulation of actin filament polymerization; C:extracellular exosome; F:actin binding; P:innate immune response; P:ephrin receptor signaling pathway; C:actin cytoskeleton; C:cytosol; P:axon guidance; P:Fc-gamma receptor signaling pathway involved in phagocytosis; P:actin cytoskeleton organization	XP_006172724.1
XP_006172732.1	ARPC1B	actin related protein 2/3 complex subunit 1B	F:actin filament binding; C:extracellular exosome; C:focal adhesion; C:cytoplasm; P:movement of cell or subcellular component; P:Arp2/3 complex-mediated actin nucleation; F:structural constituent of cytoskeleton; C:Arp2/3 protein complex	XP_006172732.1
XP_006186889.1	ARPC2	actin related protein 2/3 complex subunit 2	P:positive regulation of lamellipodium assembly; F:AP-1 adaptor complex binding; C:cell leading edge; P:axon guidance; C:Golgi apparatus; F:structural constituent of cytoskeleton; C:synapse; P:Fc-gamma receptor signaling pathway involved in phagocytosis; P:positive regulation of substrate adhesion-dependent cell spreading; C:neuron projection; C:plasma membrane; C:Arp2/3 protein complex; F:actin …	XP_006186889.1
XP_006178129.1	ARPC3	actin related protein 2/3 complex subunit 3	P:axon guidance; F:structural constituent of cytoskeleton; P:Fc-gamma receptor signaling pathway involved in phagocytosis; C:Arp2/3 protein complex; F:actin filament binding; C:extracellular exosome; C:focal adhesion; P:innate immune response; C:membrane; P:ephrin receptor signaling pathway; P:Arp2/3 complex-mediated actin nucleation; C:cytosol; C:lamellipodium	XP_006178129.1
XP_006173402.1	ARPC4	actin related protein 2/3 complex subunit 4	C:microtubule cytoskeleton; P:actin filament polymerization; P:axon guidance; F:structural constituent of cytoskeleton; P:Fc-gamma receptor signaling pathway involved in phagocytosis; C:axoneme; C:Arp2/3 protein complex; F:actin filament binding; C:extracellular exosome; P:protein polyglycylation; P:innate immune response; P:ephrin receptor signaling pathway; P:Arp2/3 complex-mediated actin nucle…	XP_006173402.1
XP_006193068.1	ARPC5	actin related protein 2/3 complex subunit 5	F:actin filament binding; C:extracellular exosome; C:focal adhesion; P:innate immune response; P:ephrin receptor signaling pathway; P:Arp2/3 complex-mediated actin nucleation; C:cytosol; P:axon guidance; F:structural constituent of cytoskeleton; P:Fc-gamma receptor signaling pathway involved in phagocytosis; C:cell projection; C:Arp2/3 protein complex	XP_006193068.1
XP_006187786.1	ARPC5L	actin related protein 2/3 complex subunit 5-like	P:regulation of actin filament polymerization; C:cytoskeleton; C:extracellular exosome; C:focal adhesion; F:actin binding; C:cytoplasm; C:cell projection	XP_006187786.1
XP_006194962.1	ARPP19	cAMP regulated phosphoprotein 19	P:dopamine receptor signaling pathway; P:positive regulation of glucose import; P:positive regulation of Ras protein signal transduction; P:mitotic nuclear division; F:receptor binding; F:protein phosphatase type 2A regulator activity; P:positive regulation of gluconeogenesis; C:nucleoplasm; P:cell division; F:protein phosphatase inhibitor activity; P:mitotic prophase; P:G2/M transition of mitoti…	XP_006194962.1
XP_006192572.1	ARPP21	cAMP regulated phosphoprotein 21	F:nucleic acid binding; P:cellular response to heat	XP_006192572.1
XP_006193971.1	ARR3	arrestin 3 retinal (X-arrestin)	P:regulation of protein phosphorylation; P:signal transduction; F:phosphoprotein binding; C:synapse; C:photoreceptor inner segment; P:endocytosis; P:visual perception; F:opsin binding; C:photoreceptor outer segment	XP_006193971.1
XP_006173375.1	ARRB1	arrestin beta 1	P:positive regulation of protein binding; P:positive regulation of Rho protein signal transduction; F:GTPase activator activity; P:protein transport; F:transcription regulatory region DNA binding; P:transcription from RNA polymerase II promoter; C:Golgi membrane; P:stress fiber assembly; P:positive regulation of transcription from RNA polymerase II promoter; F:cysteine-type endopeptidase inhibito…	XP_006173375.1
XP_006180463.1	ARRB2	arrestin beta 2	C:postsynaptic density; P:negative regulation of smooth muscle cell apoptotic process; P:protein transport; P:negative regulation of interleukin-1 beta production; P:positive regulation of calcium ion transport; P:transforming growth factor beta receptor signaling pathway; P:transcription from RNA polymerase II promoter; F:protein kinase B binding; P:follicle-stimulating hormone signaling pathway…	XP_006180463.1
XP_006175186.1	ARRDC1	arrestin domain containing 1	C:extracellular exosome; C:cytoplasmic vesicle; C:plasma membrane	XP_006175186.1
XP_006174872.1	ARRDC2	arrestin domain containing 2	P:signal transduction; C:cytoplasmic vesicle; C:plasma membrane	XP_006174872.1
XP_006188036.1	ARRDC3	arrestin domain containing 3	P:negative regulation of locomotion involved in locomotory behavior; C:endosome; P:positive regulation of ubiquitin-protein transferase activity; P:negative regulation of multicellular organismal metabolic process; P:temperature homeostasis; P:negative regulation of heat generation; P:fat pad development; F:beta-3 adrenergic receptor binding; P:positive regulation of adrenergic receptor signaling…	XP_006188036.1
XP_006173108.1	ARSA	arylsulfatase A	P:binding of sperm to zona pellucida; C:extracellular exosome; F:calcium ion binding; P:metabolic process; C:integral component of membrane; F:cerebroside-sulfatase activity; C:plasma membrane	XP_006173108.1
XP_006186812.1	ARSB	arylsulfatase B	P:response to estrogen; F:arylsulfatase activity; C:rough endoplasmic reticulum; C:Golgi apparatus; C:lysosomal lumen; P:post-translational protein modification; P:glycosphingolipid metabolic process; C:endoplasmic reticulum lumen; C:extracellular exosome; F:N-acetylgalactosamine-4-sulfatase activity; P:chondroitin sulfate catabolic process; P:autophagy; P:regulation of epithelial cell migration;…	XP_006186812.1
XP_006191764.1	ARSD	arylsulfatase D	C:extracellular exosome; P:metabolic process; F:arylsulfatase activity	XP_006191764.1
XP_006191765.1	ARSE	arylsulfatase E (chondrodysplasia punctata 1)	P:metabolic process; F:arylsulfatase activity	XP_006191765.1
XP_006191766.1	ARSF	arylsulfatase F	C:extracellular exosome; F:sulfuric ester hydrolase activity; P:metabolic process	XP_006191766.1
XP_006177511.1	ARSG	arylsulfatase G	C:extracellular space; P:sulfur compound metabolic process; F:metal ion binding; F:arylsulfatase activity; C:endoplasmic reticulum; C:lysosome	XP_006177511.1
XP_006174699.1	ARSI	arylsulfatase family member I	F:sulfuric ester hydrolase activity; P:metabolic process	XP_006174699.1
XP_006185587.1	ARSJ	arylsulfatase family member J	F:sulfuric ester hydrolase activity; P:metabolic process	XP_006185587.1
XP_006194567.1	ARSK	arylsulfatase family member K	F:sulfuric ester hydrolase activity; F:metal ion binding; P:metabolic process; C:extracellular region	XP_006194567.1
XP_006181701.1	ART1	ADP-ribosyltransferase 1	P:protein ADP-ribosylation; F:NAD(P)+-protein-arginine ADP-ribosyltransferase activity; C:cell surface; C:anchored component of membrane; F:NAD+ ADP-ribosyltransferase activity	XP_006181701.1
XP_006195650.1	ART3	ADP-ribosyltransferase 3	P:protein ADP-ribosylation; F:NAD(P)+-protein-arginine ADP-ribosyltransferase activity	XP_006195650.1
XP_006192222.1	ART4	ADP-ribosyltransferase 4 (Dombrock blood group)	P:protein ADP-ribosylation; F:NAD(P)+-protein-arginine ADP-ribosyltransferase activity	XP_006192222.1
XP_006181724.1	ART5	ADP-ribosyltransferase 5	F:NAD+ nucleosidase activity; P:protein ADP-ribosylation; F:NAD(P)+-protein-arginine ADP-ribosyltransferase activity; C:membrane; C:extracellular region; F:NAD+ ADP-ribosyltransferase activity	XP_006181724.1
XP_006183784.1	ARV1	ARV1 homolog, fatty acid homeostasis modulator	C:integral component of membrane; P:cholesterol transport; P:bile acid metabolic process; P:sphingolipid metabolic process; P:regulation of cholesterol metabolic process	XP_006183784.1
XP_006172623.1	ARVCF	armadillo repeat gene deleted in velocardiofacial syndrome	P:single organismal cell-cell adhesion; C:nucleus; P:calcium-dependent cell-cell adhesion via plasma membrane cell adhesion molecules; C:cytoplasm; P:multicellular organism development; C:plasma membrane	XP_006172623.1
XP_006183076.1	AS3MT	arsenite methyltransferase	C:mitochondrion; F:methylarsonite methyltransferase activity; C:cytosol; F:arsenite methyltransferase activity; P:arsonoacetate metabolic process; P:toxin metabolic process; P:methylation	XP_006183076.1
XP_006192946.1	ASAH1	N-acylsphingosine amidohydrolase (acid ceramidase) 1	P:small molecule metabolic process; P:response to organic substance; C:extracellular exosome; F:ceramidase activity; C:lysosomal lumen; P:ceramide metabolic process; P:glycosphingolipid metabolic process; P:lung development	XP_006192946.1
XP_006181745.1	ASAH2B	N-acylsphingosine amidohydrolase (non-lysosomal ceramidase) 2B	P:small molecule metabolic process; F:ceramidase activity; P:signal transduction; C:mitochondrion; P:apoptotic process; C:integral component of membrane; P:ceramide metabolic process; C:plasma membrane; P:glycosphingolipid metabolic process	XP_006181745.1
XP_006189281.1	ASAP1	ArfGAP with SH3 domain, ankyrin repeat and PH domain 1	F:phosphatidylinositol-3,4,5-trisphosphate binding; F:phosphatidylinositol-4,5-bisphosphate binding; F:zinc ion binding; F:GTPase activator activity; P:cilium morphogenesis; C:cytoplasm; C:membrane; P:regulation of GTPase activity; P:positive regulation of GTPase activity	XP_006189281.1
XP_006191938.1	ASAP2	ArfGAP with SH3 domain, ankyrin repeat and PH domain 2	F:zinc ion binding; F:GTPase activator activity; P:regulation of GTPase activity; P:positive regulation of GTPase activity	XP_006191938.1
XP_006183218.1	ASAP3	ArfGAP with SH3 domain, ankyrin repeat and PH domain 3	F:zinc ion binding; F:GTPase activator activity; C:focal adhesion; C:ruffle; P:positive regulation of GTPase activity; P:regulation of stress fiber assembly; P:cell migration	XP_006183218.1
XP_006177873.1	ASB1	ankyrin repeat and SOCS box containing 1	P:male genitalia development; P:intracellular signal transduction; P:protein ubiquitination	XP_006177873.1
XP_006174934.1	ASB10	ankyrin repeat and SOCS box containing 10	C:nucleus; C:cytoplasm; P:intracellular signal transduction; P:protein ubiquitination	XP_006174934.1
XP_006194256.1	ASB11	ankyrin repeat and SOCS box containing 11	P:intracellular signal transduction; P:protein ubiquitination	XP_006194256.1
XP_006191885.1	ASB12	ankyrin repeat and SOCS box containing 12	P:intracellular signal transduction; P:protein ubiquitination	XP_006191885.1
XP_006191778.1	ASB13	ankyrin repeat and SOCS box containing 13	P:intracellular signal transduction; P:protein ubiquitination	XP_006191778.1
XP_006184892.1	ASB14	ankyrin repeat and SOCS box containing 14	F:ATP binding; C:cytoplasm; C:cilium; C:dynein complex; P:intracellular signal transduction; C:microtubule; F:motor activity; P:protein ubiquitination	XP_006184892.1
XP_006189220.1	ASB15	ankyrin repeat and SOCS box containing 15	P:intracellular signal transduction; P:protein ubiquitination	XP_006189220.1
XP_006174276.1	ASB16	ankyrin repeat and SOCS box containing 16	P:intracellular signal transduction; P:protein ubiquitination	XP_006174276.1
XP_006193541.1	ASB17	ankyrin repeat and SOCS box containing 17	P:intracellular signal transduction; P:protein ubiquitination	XP_006193541.1
XP_006177862.1	ASB18	ankyrin repeat and SOCS box containing 18	P:intracellular signal transduction; P:protein ubiquitination	XP_006177862.1
XP_006184282.1	ASB2	ankyrin repeat and SOCS box containing 2	F:ubiquitin-protein transferase activity; P:skeletal muscle cell differentiation; P:protein polyubiquitination; P:myoblast differentiation; C:Cul5-RING ubiquitin ligase complex; P:intracellular signal transduction; P:protein ubiquitination involved in ubiquitin-dependent protein catabolic process	XP_006184282.1
XP_006174499.1	ASB3	ankyrin repeat and SOCS box containing 3	P:intracellular signal transduction; P:protein ubiquitination	XP_006174499.1
XP_006178588.1	ASB4	ankyrin repeat and SOCS box containing 4	F:ubiquitin-protein transferase activity; F:ubiquitin protein ligase binding; P:positive regulation of vasculogenesis; C:Cul2-RING ubiquitin ligase complex; C:Cul5-RING ubiquitin ligase complex; P:intracellular signal transduction; P:protein autoubiquitination	XP_006178588.1
XP_006178303.1	ASB5	ankyrin repeat and SOCS box containing 5	P:intracellular signal transduction; P:protein ubiquitination	XP_006178303.1
XP_006181979.1	ASB6	ankyrin repeat and SOCS box containing 6	C:cytoplasm; P:intracellular signal transduction; P:protein ubiquitination	XP_006181979.1
XP_006182729.1	ASB7	ankyrin repeat and SOCS box containing 7	P:intracellular signal transduction; P:protein ubiquitination	XP_006182729.1
XP_006177723.1	ASB8	ankyrin repeat and SOCS box containing 8	C:cytoplasm; P:intracellular signal transduction; P:protein ubiquitination	XP_006177723.1
XP_006194255.1	ASB9	ankyrin repeat and SOCS box containing 9	P:GPI anchor biosynthetic process; P:positive regulation of protein catabolic process; P:intracellular signal transduction; P:protein ubiquitination	XP_006194255.1
XP_006181212.1	ASCC1	activating signal cointegrator 1 complex subunit 1	C:transcription factor complex; F:RNA binding; C:cytoplasm; F:catalytic activity; P:metabolic process; P:regulation of transcription, DNA-templated	XP_006181212.1
XP_006178789.1	ASCC2	activating signal cointegrator 1 complex subunit 2	P:transcription, DNA-templated; P:regulation of transcription, DNA-templated	XP_006178789.1
XP_006186472.1	ASCC3	activating signal cointegrator 1 complex subunit 3	P:cell proliferation; P:transcription, DNA-templated; F:protein transporter activity; P:regulation of transcription, DNA-templated; C:Golgi apparatus; F:poly(A) RNA binding; P:DNA dealkylation involved in DNA repair; C:nucleus; F:ATP binding; F:ATP-dependent 3'-5' DNA helicase activity; P:DNA duplex unwinding; C:membrane; P:posttranslational protein targeting to membrane, translocation	XP_006186472.1
XP_006195380.1	ASCL1	achaete-scute family bHLH transcription factor 1	P:regulation of timing of subpallium neuron differentiation; P:oligodendrocyte development; P:olfactory pit development; P:subpallium neuron fate commitment; P:negative regulation of neuron differentiation; P:positive regulation of neuron differentiation; P:positive regulation of cell cycle; F:sequence-specific DNA binding; C:neuronal cell body; P:central nervous system neuron development; P:cere…	XP_006195380.1
XP_006180906.1	ASCL3	achaete-scute family bHLH transcription factor 3	C:nucleus; C:transcription factor complex; F:DNA binding; F:aspartic-type endopeptidase activity; P:proteolysis; C:integral component of membrane; F:protein dimerization activity; P:regulation of transcription from RNA polymerase II promoter	XP_006180906.1
XP_006189754.1	ASCL4	achaete-scute family bHLH transcription factor 4	F:DNA binding; F:protein dimerization activity	XP_006189754.1
XP_006188078.1	ASF1A	anti-silencing function 1A histone chaperone	P:chromatin modification; P:DNA repair; P:transcription, DNA-templated; C:protein complex; F:chromatin binding; P:DNA replication-independent nucleosome assembly; C:nucleoplasm; P:DNA replication-dependent nucleosome assembly; C:nuclear chromatin; F:histone binding; P:negative regulation of chromatin silencing; P:muscle cell differentiation; P:osteoblast differentiation	XP_006188078.1
XP_006178740.1	ASF1B	anti-silencing function 1B histone chaperone	P:chromatin modification; C:nuclear chromatin; F:histone binding; P:transcription, DNA-templated; P:multicellular organism development; P:spermatogenesis; P:cell differentiation; P:regulation of transcription, DNA-templated; C:protein complex; P:DNA replication-independent nucleosome assembly; C:nucleoplasm; P:DNA replication-dependent nucleosome assembly	XP_006178740.1
XP_006175841.1	ASGR1	asialoglycoprotein receptor 1	P:cellular response to extracellular stimulus; F:protein homodimerization activity; F:carbohydrate binding	XP_006175841.1
XP_006175840.1	ASGR2	asialoglycoprotein receptor 2	P:regulation of protein stability; P:glycoprotein metabolic process; P:lipid homeostasis; F:carbohydrate binding	XP_006175840.1
XP_006195060.1	ASH1L	ASH1 like histone lysine methyltransferase	C:nucleus; F:DNA binding; F:zinc ion binding; C:extracellular exosome; P:histone lysine methylation; F:histone-lysine N-methyltransferase activity; C:Golgi apparatus; F:chromatin binding	XP_006195060.1
XP_006183416.1	ASH2L	ASH2 like histone lysine methyltransferase complex subunit	C:Set1C/COMPASS complex; F:histone methyltransferase activity (H3-K4 specific); P:response to estrogen; P:transcription, DNA-templated; P:positive regulation of cell proliferation; F:transcription regulatory region DNA binding; P:cellular response to DNA damage stimulus; P:positive regulation of transcription from RNA polymerase II promoter; P:histone H3-K4 methylation	XP_006183416.1
XP_006177765.1	ASIC1	acid sensing ion channel subunit 1	F:ion gated channel activity; P:negative regulation of neurotransmitter secretion; P:sensory perception of sour taste; C:synapse; F:ligand-gated sodium channel activity; P:associative learning; P:memory; C:integral component of plasma membrane; P:regulation of membrane potential; P:calcium ion transmembrane transport; P:sodium ion transmembrane transport; P:response to acidic pH; P:cellular respo…	XP_006177765.1
XP_006185897.1	ASIC2	acid sensing ion channel subunit 2	P:regulation of blood coagulation; P:sensory perception of sour taste; C:neuronal cell body; C:synapse; P:sensory perception of sound; C:integral component of plasma membrane; C:dendritic spine; P:protein localization to synapse; P:positive regulation of synapse assembly; P:regulation of vasoconstriction; P:detection of mechanical stimulus involved in sensory perception; F:ion gated channel activ…	XP_006185897.1
XP_006190594.1	ASIC3	acid sensing ion channel subunit 3	F:ATPase activity, coupled to transmembrane movement of substances; P:sensory perception of sour taste; F:ligand-gated sodium channel activity; C:nucleolus; P:enterobactin transport; F:enterobactin transporter activity; C:integral component of plasma membrane; F:ATP binding; P:response to heat; C:mitochondrion; P:detection of chemical stimulus involved in sensory perception of pain; P:sodium ion …	XP_006190594.1
XP_006186981.1	ASIC4	acid sensing ion channel subunit family member 4	C:integral component of plasma membrane; F:sodium channel activity; P:sodium ion transmembrane transport	XP_006186981.1
XP_006175493.1	ASIC5	acid sensing ion channel subunit family member 5	P:proton transport; F:hydrogen ion channel activity; F:sodium channel activity; C:integral component of membrane; P:sodium ion transmembrane transport	XP_006175493.1
XP_006190841.1	ASIP	agouti signaling protein	P:melanin biosynthetic process; P:generation of precursor metabolites and energy; P:melanosome organization; P:regulation of molecular function, epigenetic; F:type 3 melanocortin receptor binding; F:type 4 melanocortin receptor binding; P:adult feeding behavior; C:extracellular region; P:genetic imprinting; P:hormone-mediated signaling pathway; P:melanosome transport	XP_006190841.1
XP_006186070.1	ASMTL	acetylserotonin O-methyltransferase-like	F:G-protein coupled receptor activity; F:O-methyltransferase activity; P:transmembrane transport; P:G-protein coupled receptor signaling pathway; C:integral component of membrane; C:mitochondrial inner membrane; F:transporter activity; P:methylation	XP_006186070.1
XP_006181517.1	ASNA1	arsA arsenite transporter, ATP-binding, homolog 1 (bacterial)	F:ATPase activity; P:inorganic anion transport; F:ATP binding; C:extracellular exosome; F:metal ion binding; P:metabolic process; C:endoplasmic reticulum; P:protein insertion into ER membrane; C:nucleolus; F:arsenite transmembrane transporter activity	XP_006181517.1
XP_006182630.1	ASNS	asparagine synthetase (glutamine-hydrolyzing)	F:ATP binding; P:L-asparagine biosynthetic process; P:negative regulation of apoptotic process; P:glutamine metabolic process; F:asparagine synthase (glutamine-hydrolyzing) activity; P:cellular response to glucose starvation; P:positive regulation of mitotic cell cycle	XP_006182630.1
XP_006189290.1	ASNSD1	asparagine synthetase domain containing 1	P:asparagine biosynthetic process; F:asparagine synthase (glutamine-hydrolyzing) activity	XP_006189290.1
XP_006174351.1	ASPDH	aspartate dehydrogenase domain containing	F:NADP binding; F:omega peptidase activity; P:proteolysis; P:NAD biosynthetic process; P:oxidation-reduction process; F:aspartate dehydrogenase activity; P:positive regulation of synapse assembly; P:NADP catabolic process	XP_006174351.1
XP_006188000.1	ASPG	asparaginase	P:cellular amino acid metabolic process	XP_006188000.1
XP_006185870.1	ASPH	aspartate beta-hydroxylase	P:positive regulation of intracellular protein transport; P:response to ATP; P:negative regulation of cell proliferation; P:palate development; P:peptidyl-aspartic acid hydroxylation; P:pattern specification process; C:plasma membrane; P:face morphogenesis; P:regulation of protein depolymerization; P:regulation of protein stability; P:cellular response to calcium ion; P:positive regulation of tra…	XP_006185870.1
XP_006181587.1	ASPHD1	aspartate beta-hydroxylase domain containing 1	P:peptidyl-amino acid modification	XP_006181587.1
XP_006185817.1	ASPHD2	aspartate beta-hydroxylase domain containing 2	F:dioxygenase activity; P:peptidyl-amino acid modification; F:metal ion binding; C:integral component of membrane; P:oxidation-reduction process	XP_006185817.1
XP_006190067.1	ASPN	asporin	P:negative regulation of tooth mineralization; F:collagen binding; P:bone mineralization; F:calcium ion binding; C:proteinaceous extracellular matrix; P:negative regulation of transforming growth factor beta receptor signaling pathway	XP_006190067.1
XP_006195958.1	ASPRV1	aspartic peptidase, retroviral-like 1	F:aspartic-type endopeptidase activity; P:proteolysis; C:integral component of membrane; P:protein processing; P:skin development	XP_006195958.1
XP_006172771.1	ASPSCR1	ASPSCR1, UBX domain containing tether for SLC2A4	C:membrane; C:cell part	XP_006172771.1
XP_006173252.1	ASRGL1	asparaginase like 1	C:nucleus; C:cytoplasm; P:proteolysis; P:asparagine catabolic process via L-aspartate; F:asparaginase activity; F:beta-aspartyl-peptidase activity	XP_006173252.1
XP_006181984.1	ASS1	argininosuccinate synthase 1	P:positive regulation of nitric oxide biosynthetic process; C:myelin sheath; P:response to zinc ion; P:midgut development; C:perikaryon; F:ATP binding; P:cellular response to amino acid stimulus; C:extracellular exosome; P:kidney development; P:cellular response to glucagon stimulus; P:liver development; P:cellular response to tumor necrosis factor; P:cellular response to laminar fluid shear stre…	XP_006181984.1
XP_006192419.1	ASTE1	asteroid homolog 1 (Drosophila)	P:DNA repair; P:nucleic acid phosphodiester bond hydrolysis; F:nuclease activity	XP_006192419.1
XP_006177708.1	ASTL	astacin-like metallo-endopeptidase (M12 family)	C:cortical granule; F:zinc ion binding; F:aspartic-type peptidase activity; F:glutamic-type peptidase activity; P:negative regulation of binding of sperm to zona pellucida; P:proteolysis; P:cell adhesion; P:positive regulation of protein processing; F:metalloendopeptidase activity; C:plasma membrane; P:prevention of polyspermy	XP_006177708.1
XP_006187355.1	ASTN1	astrotactin 1	P:neuron migration; C:endosome; P:locomotory behavior; C:external side of plasma membrane; C:integral component of membrane; P:neuron cell-cell adhesion	XP_006187355.1
XP_006191722.1	ASTN2	astrotactin 2	C:cell pole; P:negative regulation of protein localization to cell surface; C:endosome; F:protein binding; C:integral component of membrane	XP_006191722.1
XP_006184619.1	ASUN	asunder, spermatogenesis regulator	P:cell division; P:centrosome localization; C:nucleus; F:protein binding; P:sperm motility; P:protein localization to nuclear envelope; C:cytoplasm; P:mitotic spindle organization; P:regulation of fertilization; P:mitotic nuclear division; P:regulation of mitotic cell cycle	XP_006184619.1
XP_006179330.1	ASXL1	additional sex combs like 1, transcriptional regulator	P:transcription, DNA-templated; P:negative regulation of fat cell differentiation; P:positive regulation of transcription from RNA polymerase II promoter; F:retinoic acid receptor binding; F:peroxisome proliferator activated receptor binding; P:bone development; P:negative regulation of transcription from RNA polymerase II promoter; P:positive regulation of retinoic acid receptor signaling pathwa…	XP_006179330.1
XP_006190275.1	ASXL2	additional sex combs like 2, transcriptional regulator	P:negative regulation of transcription from RNA polymerase II promoter; F:DNA binding; C:nuclear chromatin; P:positive regulation of osteoclast differentiation; P:positive regulation of peroxisome proliferator activated receptor signaling pathway; P:positive regulation of fat cell differentiation; P:positive regulation of bone mineralization involved in bone maturation; P:positive regulation of h…	XP_006190275.1
XP_006187214.1	ASXL3	additional sex combs like 3, transcriptional regulator	F:DNA binding; P:transcription, DNA-templated; P:regulation of transcription, DNA-templated	XP_006187214.1
XP_006177555.1	ASZ1	ankyrin repeat, SAM and basic leucine zipper domain containing 1	P:multicellular organism development; P:male meiosis; P:spermatogenesis; P:cell differentiation; P:DNA methylation involved in gamete generation; C:pi-body; P:gene silencing by RNA; P:piRNA metabolic process	XP_006177555.1
XP_006188977.1	ATAD1	ATPase family, AAA domain containing 1	P:positive regulation of receptor internalization; P:metabolic process; P:learning; P:memory; F:microtubule-severing ATPase activity; C:peroxisomal membrane; C:nucleus; F:ATP binding; F:protein binding; C:postsynaptic membrane; C:mitochondrion; C:cell junction; P:negative regulation of synaptic transmission, glutamatergic; P:cytoplasmic microtubule organization	XP_006188977.1
XP_006179799.1	ATAD2	ATPase family, AAA domain containing 2	F:ATPase activity; F:ATP binding; C:extracellular exosome; P:transcription, DNA-templated; P:positive regulation of transcription, DNA-templated; C:nucleoplasm	XP_006179799.1
XP_006192775.1	ATAD2B	ATPase family, AAA domain containing 2B	C:nucleus; F:ATP binding; F:lysine-acetylated histone binding	XP_006192775.1
XP_006184961.1	ATAD5	ATPase family, AAA domain containing 5	F:ATP binding	XP_006184961.1
XP_006191675.1	ATAT1	alpha tubulin acetyltransferase 1	P:regulation of microtubule cytoskeleton organization; C:focal adhesion; C:cytoplasm; C:coated pit; P:alpha-tubulin acetylation; C:spindle; P:neuron development; F:tubulin N-acetyltransferase activity; C:axon	XP_006191675.1
XP_006179374.1	ATCAY	ataxia, cerebellar, Cayman type	C:mitochondrial membrane; P:neuron projection development; P:regulation of protein localization; P:apoptotic process; F:kinesin binding; P:negative regulation of glutamate metabolic process; C:neuron projection	XP_006179374.1
XP_006195577.1	ATE1	arginyltransferase 1	C:nucleus; C:cytoplasm; F:arginyltransferase activity; P:protein arginylation	XP_006195577.1
XP_006177777.1	ATF1	activating transcription factor 1	C:nucleus; C:transcription factor complex; P:transcription, DNA-templated; F:RNA polymerase II regulatory region sequence-specific DNA binding; F:transcriptional activator activity, RNA polymerase II transcription regulatory region sequence-specific binding; P:positive regulation of transcription from RNA polymerase II promoter	XP_006177777.1
XP_006174817.1	ATF2	activating transcription factor 2	F:cAMP response element binding protein binding; C:site of double-strand break; P:toll-like receptor 2 signaling pathway; P:positive regulation of mitochondrial membrane permeability involved in apoptotic process; P:outflow tract morphogenesis; P:transcription from RNA polymerase II promoter; P:fat cell differentiation; P:positive regulation of transcription from RNA polymerase II promoter; P:pos…	XP_006174817.1
XP_006193342.1	ATF3	activating transcription factor 3	P:negative regulation of transcription from RNA polymerase II promoter; F:transcriptional repressor activity, RNA polymerase II core promoter proximal region sequence-specific binding; P:gluconeogenesis; F:identical protein binding; P:skeletal muscle cell differentiation; F:RNA polymerase II core promoter proximal region sequence-specific DNA binding; C:nucleolus; P:positive regulation of transcr…	XP_006193342.1
XP_006176014.1	ATF4	activating transcription factor 4	C:nucleus; C:transcription factor complex; P:gluconeogenesis; F:transcriptional activator activity, RNA polymerase II core promoter proximal region sequence-specific binding; C:cytoplasm; F:RNA polymerase II core promoter proximal region sequence-specific DNA binding; P:intrinsic apoptotic signaling pathway in response to endoplasmic reticulum stress; P:positive regulation of transcription from R…	XP_006176014.1
XP_006173206.1	ATF6	activating transcription factor 6	C:nucleus; F:transcription factor activity, sequence-specific DNA binding; F:sequence-specific DNA binding; P:positive regulation of transcription from RNA polymerase II promoter	XP_006173206.1
XP_006178863.1	ATF6B	activating transcription factor 6 beta	F:transcription factor activity, sequence-specific DNA binding; P:regulation of transcription, DNA-templated; F:sequence-specific DNA binding; C:intracellular	XP_006178863.1
XP_006182483.1	ATF7	activating transcription factor 7	P:negative regulation of transcription from RNA polymerase II promoter; F:transcriptional repressor activity, RNA polymerase II core promoter proximal region sequence-specific binding; C:cytoplasm; F:metal ion binding; P:transcription, DNA-templated; F:RNA polymerase II core promoter proximal region sequence-specific DNA binding; P:viral process; C:nuclear periphery; F:transcription factor bindin…	XP_006182483.1
XP_006192179.1	ATF7IP	activating transcription factor 7 interacting protein	F:ATPase activity; P:negative regulation of transcription from RNA polymerase II promoter; C:nucleus; C:transcription factor complex; P:DNA methylation; F:transcription corepressor activity; P:positive regulation of transcription, DNA-templated; P:regulation of RNA polymerase II transcriptional preinitiation complex assembly	XP_006192179.1
XP_006190644.1	ATF7IP2	activating transcription factor 7 interacting protein 2	0	XP_006190644.1
XP_006193360.1	ATG12	autophagy related 12	P:autophagosome assembly; P:nucleophagy; C:pre-autophagosomal structure membrane; C:Atg12-Atg5-Atg16 complex; P:C-terminal protein lipidation; F:Atg8 ligase activity; P:mitophagy; P:cellular response to nitrogen starvation	XP_006193360.1
XP_006180940.1	ATG13	autophagy related 13	C:ATG1/ULK1 kinase complex; P:autophagosome assembly; F:protein kinase binding; C:ATG1/ULK1 kinase complex; C:pre-autophagosomal structure; C:cytosol	XP_006180940.1
XP_006180914.1	ATG14	autophagy related 14	P:autophagosome assembly; C:nucleus; P:positive regulation of autophagy; C:pre-autophagosomal structure membrane; C:phagocytic vesicle; C:autophagosome; C:axoneme	XP_006180914.1
XP_006191193.1	ATG16L1	autophagy related 16 like 1	P:autophagosome assembly; F:identical protein binding; P:negative stranded viral RNA replication; C:autophagosome membrane; C:axoneme; P:phosphatidylinositol dephosphorylation	XP_006191193.1
XP_006181674.1	ATG16L2	autophagy related 16 like 2	C:nucleus; P:negative stranded viral RNA replication	XP_006181674.1
XP_006179620.1	ATG2A	autophagy related 2A	P:autophagosome assembly; P:nucleophagy; C:pre-autophagosomal structure; C:extrinsic component of membrane; P:mitophagy; P:cellular response to nitrogen starvation	XP_006179620.1
XP_006184222.1	ATG2B	autophagy related 2B	P:autophagosome assembly; P:nucleophagy; C:pre-autophagosomal structure; C:extrinsic component of membrane; P:mitophagy; P:cellular response to nitrogen starvation	XP_006184222.1
XP_006174541.1	ATG3	autophagy related 3	P:autophagosome assembly; C:cytoplasmic ubiquitin ligase complex; P:nucleophagy; P:regulation of cilium assembly; C:cytosol; P:mitochondrial fragmentation involved in apoptotic process; F:Atg12 transferase activity; F:Atg8 ligase activity; P:mitophagy; P:protein targeting to membrane; F:enzyme binding; P:protein ubiquitination	XP_006174541.1
XP_006193245.1	ATG4A	autophagy related 4A cysteine peptidase	P:autophagosome assembly; P:protein delipidation; P:nucleophagy; P:proteolysis; F:cysteine-type endopeptidase activity; C:cytosol; P:protein processing; P:C-terminal protein lipidation; P:mitophagy; P:protein targeting to membrane; P:cellular response to nitrogen starvation	XP_006193245.1
XP_006181893.1	ATG4B	autophagy related 4B cysteine peptidase	P:nucleophagy; F:cysteine-type endopeptidase activity; P:positive regulation of protein catabolic process; P:C-terminal protein lipidation; P:mitophagy; P:protein targeting to membrane; P:cellular response to nitrogen starvation; P:autophagosome assembly; P:protein delipidation; P:positive regulation of autophagy; F:protein binding; P:proteolysis; C:cytosol; P:protein processing	XP_006181893.1
XP_006181344.1	ATG4C	autophagy related 4C cysteine peptidase	P:autophagosome assembly; P:protein delipidation; P:nucleophagy; P:proteolysis; F:cysteine-type endopeptidase activity; C:cytosol; P:protein processing; C:extracellular region; P:C-terminal protein lipidation; P:mitophagy; P:protein targeting to membrane; P:cellular response to nitrogen starvation	XP_006181344.1
XP_006189490.1	ATG5	autophagy related 5	P:negative stranded viral RNA replication; P:nucleophagy; P:heart contraction; C:pre-autophagosomal structure membrane; C:Atg12-Atg5-Atg16 complex; P:regulation of cilium assembly; P:response to fungus; P:vasodilation; P:C-terminal protein lipidation; P:mitophagy; C:autophagosome; C:axoneme; P:cellular response to nitrogen starvation; P:autophagosome assembly; P:blood vessel remodeling; P:otolith…	XP_006189490.1
XP_006195591.1	ATG7	autophagy related 7	P:negative stranded viral RNA replication; P:central nervous system neuron axonogenesis; P:post-embryonic development; P:cellular amino acid metabolic process; P:C-terminal protein lipidation; C:axoneme; P:adult walking behavior; P:cerebellar Purkinje cell layer development; P:piecemeal microautophagy of nucleus; P:liver development; C:cytosol; F:ubiquitin activating enzyme activity; P:regulation…	XP_006195591.1
XP_006186923.1	ATG9A	autophagy related 9A	P:autophagosome assembly; C:late endosome membrane; C:trans-Golgi network; P:piecemeal microautophagy of nucleus; P:late nucleophagy; P:protein localization to pre-autophagosomal structure; C:pre-autophagosomal structure; P:protein transport; C:integral component of membrane; C:cytoplasmic vesicle; P:mitophagy; C:autophagosome membrane	XP_006186923.1
XP_006190593.1	ATG9B	autophagy related 9B	P:autophagosome assembly; C:autophagosome	XP_006190593.1
XP_006174265.1	ATHL1	ATH1, acid trehalase-like 1 (yeast)	P:carbohydrate metabolic process; F:catalytic activity	XP_006174265.1
XP_006184368.1	ATIC	5-aminoimidazole-4-carboxamide ribonucleotide formyltransferase/IMP cyclohydrolase	F:protein homodimerization activity; P:cerebellum development; P:brainstem development; P:'de novo' IMP biosynthetic process; P:nucleoside metabolic process; P:purine nucleobase metabolic process; P:cerebral cortex development; P:tetrahydrofolate biosynthetic process; F:phosphoribosylaminoimidazolecarboxamide formyltransferase activity; C:extracellular exosome; C:mitochondrion; C:membrane; P:dihy…	XP_006184368.1
XP_006193314.1	ATL1	atlastin GTPase 1	F:identical protein binding; P:metabolic process; P:protein homooligomerization; C:Golgi membrane; C:Golgi cis cisterna; P:endoplasmic reticulum organization; C:endoplasmic reticulum membrane; F:nucleic acid binding; F:GTP binding; F:metal ion binding; F:GTPase activity; P:axonogenesis; C:integral component of membrane; C:axon	XP_006193314.1
XP_006181121.1	ATL2	atlastin GTPase 2	F:GTP binding; F:identical protein binding; F:GTPase activity; P:Golgi organization; C:integral component of membrane; P:protein homooligomerization; C:endoplasmic reticulum; P:endoplasmic reticulum organization	XP_006181121.1
XP_006176928.1	ATL3	atlastin GTPase 3	F:GTP binding; F:identical protein binding; F:GTPase activity; P:Golgi organization; C:integral component of membrane; P:protein homooligomerization; C:endoplasmic reticulum; P:endoplasmic reticulum organization	XP_006176928.1
XP_006174948.1	ATM	ATM serine/threonine kinase	P:cell cycle arrest; P:mitotic spindle assembly checkpoint; P:replicative senescence; P:phosphatidylinositol-3-phosphate biosynthetic process; P:protein autophosphorylation; P:lipoprotein catabolic process; P:positive regulation of neuron apoptotic process; C:chromosome, telomeric region; F:DNA-dependent protein kinase activity; F:ATP binding; P:heart development; P:negative regulation of B cell …	XP_006174948.1
XP_006184009.1	ATMIN	ATM interactor	C:nucleus; F:metal ion binding; P:positive regulation of transcription, DNA-templated; F:transcription regulatory region DNA binding; F:dynein binding	XP_006184009.1
XP_006173076.1	ATN1	atrophin 1	P:negative regulation of transcription from RNA polymerase II promoter; F:protein domain specific binding; C:cytoplasm; F:transcription corepressor activity; F:toxin receptor binding; P:maintenance of cell polarity; C:nuclear matrix; P:cell migration; P:toxin metabolic process; P:neuron apoptotic process	XP_006173076.1
XP_006192340.1	ATOH1	atonal bHLH transcription factor 1	P:auditory receptor cell fate determination; F:chromatin DNA binding; P:positive regulation of auditory receptor cell differentiation; F:RNA polymerase II core promoter proximal region sequence-specific DNA binding; P:axon guidance; F:protein dimerization activity; P:cerebral cortex development; P:positive regulation of transcription from RNA polymerase II promoter; P:auditory receptor cell fate …	XP_006192340.1
XP_006181254.1	ATOH7	atonal bHLH transcription factor 7	C:nucleus; F:DNA binding; P:entrainment of circadian clock; P:transcription, DNA-templated; P:neural retina development; P:cell differentiation; P:regulation of transcription, DNA-templated; F:protein dimerization activity; P:circadian rhythm; P:optic nerve development	XP_006181254.1
XP_006183701.1	ATOH8	atonal bHLH transcription factor 8	0	XP_006183701.1
XP_006195936.1	ATP10A	ATPase phospholipid transporting 10A (putative)	F:magnesium ion binding; F:ATP binding; F:cation-transporting ATPase activity; P:phospholipid translocation; P:metabolic process; P:cation transmembrane transport; C:integral component of membrane; C:endoplasmic reticulum; F:phospholipid-translocating ATPase activity; P:intracellular protein transport; C:plasma membrane	XP_006195936.1
XP_006176374.1	ATP10B	ATPase phospholipid transporting 10B (putative)	F:magnesium ion binding; F:ATP binding; F:cation-transporting ATPase activity; P:phospholipid translocation; P:metabolic process; P:cation transmembrane transport; C:integral component of membrane; C:endoplasmic reticulum; F:phospholipid-translocating ATPase activity	XP_006176374.1
XP_006186023.1	ATP10D	ATPase phospholipid transporting 10D (putative)	F:magnesium ion binding; C:nucleus; F:ATP binding; F:cation-transporting ATPase activity; P:phospholipid translocation; P:metabolic process; P:cation transmembrane transport; C:integral component of membrane; C:endoplasmic reticulum; F:phospholipid-translocating ATPase activity; C:plasma membrane	XP_006186023.1
XP_006176806.1	ATP11A	ATPase phospholipid transporting 11A	F:cation-transporting ATPase activity; P:metabolic process; C:endoplasmic reticulum; F:phospholipid-translocating ATPase activity; C:lysosomal membrane; C:plasma membrane; F:magnesium ion binding; F:ATP binding; C:early endosome; F:protein binding; P:phospholipid translocation; P:cation transmembrane transport; C:integral component of membrane; C:recycling endosome	XP_006176806.1
XP_006186433.1	ATP11B	ATPase phospholipid transporting 11B (putative)	F:cation-transporting ATPase activity; P:metabolic process; C:endoplasmic reticulum; C:Golgi apparatus; F:phospholipid-translocating ATPase activity; C:plasma membrane; F:magnesium ion binding; F:ATP binding; C:nuclear inner membrane; C:early endosome; F:protein binding; P:phospholipid translocation; P:aminophospholipid transport; P:cation transmembrane transport; C:integral component of membrane…	XP_006186433.1
XP_006194595.1	ATP11C	ATPase phospholipid transporting 11C	F:cation-transporting ATPase activity; P:metabolic process; F:phospholipid-translocating ATPase activity; C:lysosomal membrane; C:plasma membrane; P:positive regulation of B cell differentiation; C:endoplasmic reticulum membrane; F:magnesium ion binding; F:ATP binding; F:protein binding; P:phospholipid translocation; P:pre-B cell differentiation; P:cation transmembrane transport; C:integral compo…	XP_006194595.1
XP_006176623.1	ATP12A	ATPase H+/K+ transporting non-gastric alpha2 subunit	P:potassium ion transport; F:ATP binding; C:hydrogen:potassium-exchanging ATPase complex; P:potassium ion homeostasis; F:metal ion binding; P:hydrogen ion transmembrane transport; F:hydrogen:potassium-exchanging ATPase activity; P:ATP biosynthetic process; C:basolateral plasma membrane; P:regulation of pH	XP_006176623.1
XP_006176373.1	ATP13A1	ATPase 13A1	F:ATP binding; F:cation-transporting ATPase activity; F:metal ion binding; P:metabolic process; P:cation transmembrane transport; C:integral component of membrane; C:intracellular; P:intracellular signal transduction	XP_006176373.1
XP_006188319.1	ATP13A2	ATPase 13A2	F:ATP binding; F:cation-transporting ATPase activity; F:metal ion binding; P:metabolic process; P:cation transmembrane transport; C:integral component of membrane; C:lysosomal membrane	XP_006188319.1
XP_006179021.1	ATP13A3	ATPase 13A3	F:ATP binding; F:cation-transporting ATPase activity; F:metal ion binding; P:metabolic process; P:cation transmembrane transport; C:integral component of membrane	XP_006179021.1
XP_006179016.1	ATP13A4	ATPase 13A4	F:ATP binding; F:cation-transporting ATPase activity; F:metal ion binding; P:metabolic process; P:cation transmembrane transport; C:integral component of membrane	XP_006179016.1
XP_006179015.1	ATP13A5	ATPase 13A5	F:ATP binding; F:cation-transporting ATPase activity; F:metal ion binding; P:metabolic process; P:cation transmembrane transport; C:integral component of membrane	XP_006179015.1
XP_006194687.1	ATP1A1	ATPase Na+/K+ transporting subunit alpha 1	P:membrane repolarization during cardiac muscle cell action potential; F:phosphatidylinositol 3-kinase binding; P:sodium ion export from cell; F:sodium:potassium-exchanging ATPase activity; C:sodium:potassium-exchanging ATPase complex; P:cellular sodium ion homeostasis; C:Golgi apparatus; P:positive regulation of heart contraction; P:cardiac muscle contraction; P:positive regulation of striated m…	XP_006194687.1
XP_006173993.1	ATP1A2	ATPase Na+/K+ transporting subunit alpha 2	F:sodium:potassium-exchanging ATPase activity; P:locomotion; P:negative regulation of cytosolic calcium ion concentration; P:adult locomotory behavior; P:visual learning; P:regulation of respiratory gaseous exchange by neurological system process; P:ATP biosynthetic process; P:negative regulation of striated muscle contraction; P:regulation of blood pressure; P:regulation of smooth muscle contrac…	XP_006173993.1
XP_006175113.1	ATP1A3	ATPase Na+/K+ transporting subunit alpha 3	P:sodium ion export from cell; C:myelin sheath; P:ATP hydrolysis coupled proton transport; F:sodium:potassium-exchanging ATPase activity; C:sodium:potassium-exchanging ATPase complex; P:cellular sodium ion homeostasis; C:Golgi apparatus; P:adult locomotory behavior; P:visual learning; C:synapse; P:memory; F:ATP binding; P:cellular potassium ion homeostasis; F:chaperone binding; P:ionotropic gluta…	XP_006175113.1
XP_006173996.1	ATP1A4	ATPase Na+/K+ transporting subunit alpha 4	F:ATP binding; P:sperm motility; P:regulation of membrane potential; F:sodium:potassium-exchanging ATPase activity; F:metal ion binding; P:spermatogenesis; C:integral component of membrane; P:fertilization; P:sodium ion transmembrane transport; P:ATP biosynthetic process; P:regulation of cellular pH	XP_006173996.1
XP_006173308.1	ATP1B1	ATPase Na+/K+ transporting subunit beta 1	P:sodium ion export from cell; F:sodium:potassium-exchanging ATPase activity; P:metabolic process; C:sodium:potassium-exchanging ATPase complex; P:cellular sodium ion homeostasis; P:cell adhesion; P:membrane repolarization; F:MHC class II protein complex binding; P:cellular potassium ion homeostasis; C:extracellular exosome; P:potassium ion import; C:basolateral plasma membrane; C:apical plasma m…	XP_006173308.1
XP_006175897.1	ATP1B2	ATPase Na+/K+ transporting subunit beta 2	P:potassium ion transport; P:sodium ion transport; C:cytoplasm; C:sodium:potassium-exchanging ATPase complex; P:cell adhesion; C:apical plasma membrane	XP_006175897.1
XP_006190635.1	ATP1B3	ATPase Na+/K+ transporting subunit beta 3	P:potassium ion transport; P:sodium ion transport; C:extracellular exosome; C:melanosome; C:sodium:potassium-exchanging ATPase complex	XP_006190635.1
XP_006183119.1	ATP2A1	ATPase sarcoplasmic/endoplasmic reticulum Ca2+ transporting 1	P:calcium ion import; F:protein homodimerization activity; P:positive regulation of endoplasmic reticulum calcium ion concentration; P:metabolic process; P:negative regulation of endoplasmic reticulum calcium ion concentration; P:relaxation of skeletal muscle; P:negative regulation of striated muscle contraction; F:calcium-transporting ATPase activity; F:ATP binding; P:positive regulation of fast…	XP_006183119.1
XP_006178125.1	ATP2A2	ATPase sarcoplasmic/endoplasmic reticulum Ca2+ transporting 2	P:positive regulation of heart rate; P:regulation of cardiac muscle cell membrane potential; C:calcium ion-transporting ATPase complex; F:calcium-transporting ATPase activity involved in regulation of cardiac muscle cell membrane potential; F:protein C-terminus binding; P:positive regulation of endoplasmic reticulum calcium ion concentration; P:epidermis development; P:cell adhesion; P:blood coag…	XP_006178125.1
XP_006172589.1	ATP2A3	ATPase sarcoplasmic/endoplasmic reticulum Ca2+ transporting 3	F:ATP binding; C:sarcoplasmic reticulum; F:metal ion binding; P:metabolic process; C:integral component of membrane; P:calcium ion transmembrane transport; F:calcium-transporting ATPase activity	XP_006172589.1
XP_006187032.1	ATP2B1	ATPase plasma membrane Ca2+ transporting 1	C:nucleus; C:integral component of plasma membrane; F:ATP binding; F:calmodulin binding; C:extracellular exosome; F:metal ion binding; P:metabolic process; P:calcium ion transmembrane transport; P:blood coagulation; F:calcium-transporting ATPase activity	XP_006187032.1
XP_006173385.1	ATP2B2	ATPase plasma membrane Ca2+ transporting 2	P:auditory receptor cell stereocilium organization; P:positive regulation of cAMP-dependent protein kinase activity; F:protein C-terminus binding; P:negative regulation of cardiac muscle hypertrophy in response to stress; P:positive regulation of calcium ion transport; P:negative regulation of citrulline biosynthetic process; C:neuronal cell body; C:synapse; C:caveola; P:cGMP metabolic process; P…	XP_006173385.1
XP_006193039.1	ATP2B3	ATPase plasma membrane Ca2+ transporting 3	P:metabolic process; C:Golgi apparatus; P:brain development; P:blood coagulation; F:calcium-transporting ATPase activity; C:plasma membrane; F:ATP binding; F:calmodulin binding; F:metal ion binding; P:neural retina development; C:membrane raft; C:integral component of membrane; F:PDZ domain binding; P:calcium ion transmembrane transport; C:vesicle	XP_006193039.1
XP_006178246.1	ATP2B4	ATPase plasma membrane Ca2+ transporting 4	F:ATP binding; F:metal ion binding; P:metabolic process; C:integral component of membrane; P:calcium ion transmembrane transport; F:calcium-transporting ATPase activity; C:plasma membrane	XP_006178246.1
XP_006192414.1	ATP2C1	ATPase secretory pathway Ca2+ transporting 1	F:manganese-transporting ATPase activity; P:calcium-dependent cell-cell adhesion via plasma membrane cell adhesion molecules; P:Golgi calcium ion transport; P:signal transduction; P:metabolic process; P:epidermis development; P:positive regulation of I-kappaB kinase/NF-kappaB signaling; C:Golgi membrane; F:signal transducer activity; F:calcium-transporting ATPase activity; F:ATP binding; C:trans-…	XP_006192414.1
XP_006184039.1	ATP2C2	ATPase secretory pathway Ca2+ transporting 2	F:ATP binding; F:metal ion binding; P:metabolic process; C:integral component of membrane; P:calcium ion transmembrane transport; F:calcium-transporting ATPase activity	XP_006184039.1
XP_006184467.1	ATP4A	ATPase H+/K+ transporting alpha subunit	F:magnesium ion binding; P:potassium ion transport; C:integral component of plasma membrane; F:ATP binding; C:extracellular space; P:ATP hydrolysis coupled proton transport; F:protein heterodimerization activity; P:response to drug; P:pH reduction; F:hydrogen:potassium-exchanging ATPase activity; P:ATP biosynthetic process; P:regulation of proton transport	XP_006184467.1
XP_006176796.1	ATP4B	ATPase H+/K+ transporting beta subunit	P:potassium ion transport; P:sodium ion transport; P:proton transport; C:sodium:potassium-exchanging ATPase complex; P:cell adhesion	XP_006176796.1
XP_006183857.1	ATP5A1	ATP synthase, H+ transporting, mitochondrial F1 complex, alpha subunit 1, cardiac muscle	P:ATP hydrolysis coupled proton transport; F:MHC class I protein binding; F:proton-transporting ATPase activity, rotational mechanism; C:plasma membrane; C:mitochondrial proton-transporting ATP synthase complex; F:poly(A) RNA binding; F:proton-transporting ATP synthase activity, rotational mechanism; C:proton-transporting ATP synthase complex, catalytic core F(1); F:ATP binding; C:extracellular e…	XP_006183857.1
XP_006179920.1	ATP5B	ATP synthase, H+ transporting, mitochondrial F1 complex, beta polypeptide	F:zinc ion binding; P:ATP hydrolysis coupled proton transport; F:MHC class I protein binding; F:proton-transporting ATPase activity, rotational mechanism; C:plasma membrane; C:mitochondrial proton-transporting ATP synthase complex; C:cell surface; C:mitochondrial nucleoid; F:proton-transporting ATP synthase activity, rotational mechanism; C:proton-transporting ATP synthase complex, catalytic core…	XP_006179920.1
XP_006195662.1	ATP5C1	ATP synthase, H+ transporting, mitochondrial F1 complex, gamma polypeptide 1	C:proton-transporting ATP synthase complex, catalytic core F(1); C:extracellular exosome; F:protein binding; F:proton-transporting ATPase activity, rotational mechanism; P:ATP synthesis coupled proton transport; C:mitochondrial proton-transporting ATP synthase complex; F:poly(A) RNA binding; F:proton-transporting ATP synthase activity, rotational mechanism	XP_006195662.1
XP_006173339.1	ATP5D	ATP synthase, H+ transporting, mitochondrial F1 complex, delta subunit	C:proton-transporting ATP synthase complex, catalytic core F(1); F:proton-transporting ATPase activity, rotational mechanism; P:ATP synthesis coupled proton transport; C:mitochondrial proton-transporting ATP synthase complex; F:proton-transporting ATP synthase activity, rotational mechanism	XP_006173339.1
XP_006196101.1	ATP5F1	ATP synthase, H+ transporting, mitochondrial Fo complex subunit B1	C:mitochondrial proton-transporting ATP synthase complex, coupling factor F(o); C:nucleus; C:extracellular exosome; P:ATP synthesis coupled proton transport; P:substantia nigra development; F:proton-transporting ATP synthase activity, rotational mechanism	XP_006196101.1
XP_006176471.1	ATP5G1	ATP synthase, H+ transporting, mitochondrial Fo complex subunit C1 (subunit 9)	F:hydrogen ion transmembrane transporter activity; P:ATP hydrolysis coupled proton transport; C:proton-transporting ATP synthase complex, coupling factor F(o); C:integral component of membrane; F:lipid binding; F:acid-amino acid ligase activity; P:ATP synthesis coupled proton transport; C:mitochondrial proton-transporting ATP synthase complex	XP_006176471.1
XP_006196107.1	ATP5G2	ATP synthase, H+ transporting, mitochondrial Fo complex subunit C2 (subunit 9)	F:hydrogen ion transmembrane transporter activity; P:ATP hydrolysis coupled proton transport; C:proton-transporting ATP synthase complex, coupling factor F(o); C:integral component of membrane; F:lipid binding; P:ATP synthesis coupled proton transport	XP_006196107.1
XP_006174816.1	ATP5G3	ATP synthase, H+ transporting, mitochondrial Fo complex subunit C3 (subunit 9)	F:hydrogen ion transmembrane transporter activity; P:ATP hydrolysis coupled proton transport; C:proton-transporting ATP synthase complex, coupling factor F(o); C:mitochondrion; C:integral component of membrane; P:ATP synthesis coupled proton transport	XP_006174816.1
XP_006176545.1	ATP5H	ATP synthase, H+ transporting, mitochondrial Fo complex subunit D	C:mitochondrial proton-transporting ATP synthase complex, coupling factor F(o); F:ATPase activity; C:extracellular exosome; F:hydrogen ion transmembrane transporter activity; P:ATP synthesis coupled proton transport	XP_006176545.1
XP_006186235.1	ATP5J	ATP synthase, H+ transporting, mitochondrial Fo complex subunit F6	C:mitochondrial proton-transporting ATP synthase complex, coupling factor F(o); F:ATPase activity; F:hydrogen ion transmembrane transporter activity; P:respiratory electron transport chain; P:substantia nigra development; P:mitochondrial ATP synthesis coupled proton transport	XP_006186235.1
XP_006172719.1	ATP5J2	ATP synthase, H+ transporting, mitochondrial Fo complex subunit F2	F:ATPase activity; C:nucleus; C:extracellular exosome; P:proton transport; C:proton-transporting ATP synthase complex, coupling factor F(o); C:integral component of membrane; P:ATP biosynthetic process; C:mitochondrial proton-transporting ATP synthase complex	XP_006172719.1
XP_006175384.1	ATP5L	ATP synthase, H+ transporting, mitochondrial Fo complex subunit G	C:mitochondrial proton-transporting ATP synthase complex, coupling factor F(o); F:hydrogen ion transmembrane transporter activity; F:adenosine-tetraphosphatase activity; P:ATP synthesis coupled proton transport	XP_006175384.1
XP_006187548.1	ATP5O	ATP synthase, H+ transporting, mitochondrial F1 complex, O subunit	P:ATP synthesis coupled proton transport; C:mitochondrial proton-transporting ATP synthase complex; F:proton-transporting ATP synthase activity, rotational mechanism	XP_006187548.1
XP_006193317.1	ATP5S	ATP synthase, H+ transporting, mitochondrial Fo complex subunit s (factor B)	F:hydrogen ion transmembrane transporter activity; F:metal ion binding; C:proton-transporting ATP synthase complex, coupling factor F(o); P:respiratory electron transport chain; C:mitochondrial inner membrane; P:mitochondrial ATP synthesis coupled proton transport	XP_006193317.1
XP_006189893.1	ATP5SL	ATP5S like	C:mitochondrion	XP_006189893.1
XP_006189978.1	ATP6AP1	ATPase H+ transporting accessory protein 1	P:ATP hydrolysis coupled proton transport; P:insulin receptor signaling pathway; P:transferrin transport; F:proton-transporting ATPase activity, rotational mechanism; P:pH reduction; C:vacuolar membrane; C:proton-transporting V-type ATPase, V1 domain; P:positive regulation of osteoblast differentiation; F:proton-transporting ATP synthase activity, rotational mechanism; P:positive regulation of ex…	XP_006189978.1
XP_006187334.1	ATP6AP1L	ATPase H+ transporting accessory protein 1 like	P:ATP hydrolysis coupled proton transport; F:proton-transporting ATPase activity, rotational mechanism; C:proton-transporting V-type ATPase, V1 domain; F:proton-transporting ATP synthase activity, rotational mechanism	XP_006187334.1
XP_006193306.1	ATP6AP2	ATPase H+ transporting accessory protein 2	P:regulation of MAPK cascade; F:aspartic-type endopeptidase activity; P:rostrocaudal neural tube patterning; C:external side of plasma membrane; F:receptor activity; P:head morphogenesis; P:angiotensin maturation; P:positive regulation of transforming growth factor beta1 production; C:extracellular exosome; P:eye pigmentation; P:proteolysis; C:integral component of membrane; P:positive regulation…	XP_006193306.1
XP_006175246.1	ATP6V0A1	ATPase H+ transporting V0 subunit a1	C:vacuolar proton-transporting V-type ATPase, V0 domain; C:nucleus; C:extracellular exosome; F:hydrogen ion transmembrane transporter activity; P:ATP hydrolysis coupled proton transport; C:integral component of membrane; C:Golgi apparatus; C:plasma membrane; F:ATPase binding	XP_006175246.1
XP_006178283.1	ATP6V0A2	ATPase H+ transporting V0 subunit a2	C:vacuolar proton-transporting V-type ATPase, V0 domain; P:vacuolar proton-transporting V-type ATPase complex assembly; P:ATP hydrolysis coupled proton transport; C:acrosomal vesicle; C:integral component of membrane; C:endosome membrane; F:proton-transporting ATPase activity, rotational mechanism; P:vacuolar acidification; C:lysosomal membrane; C:plasma membrane; P:ATP synthesis coupled proton t…	XP_006178283.1
XP_006185400.1	ATP6V0A4	ATPase H+ transporting V0 subunit a4	P:ATP hydrolysis coupled proton transport; F:proton-transporting ATPase activity, rotational mechanism; P:vacuolar acidification; C:lysosomal membrane; P:excretion; P:sensory perception of sound; C:vacuolar proton-transporting V-type ATPase, V0 domain; P:vacuolar proton-transporting V-type ATPase complex assembly; C:endosome; C:brush border membrane; C:extracellular exosome; P:ossification; C:int…	XP_006185400.1
XP_006178522.1	ATP6V0B	ATPase H+ transporting V0 subunit b	P:cellular iron ion homeostasis; P:ATP hydrolysis coupled proton transport; P:insulin receptor signaling pathway; P:transferrin transport; C:vacuolar proton-transporting V-type ATPase complex; C:integral component of membrane; C:phagocytic vesicle membrane; C:endosome membrane; C:proton-transporting V-type ATPase, V0 domain; F:hydrogen-exporting ATPase activity, phosphorylative mechanism; P:phago…	XP_006178522.1
XP_006174125.1	ATP6V0C	ATPase H+ transporting V0 subunit c	C:extracellular exosome; F:ubiquitin protein ligase binding; F:hydrogen ion transmembrane transporter activity; P:ATP hydrolysis coupled proton transport; P:metabolic process; C:integral component of membrane; C:proton-transporting V-type ATPase, V0 domain; P:positive regulation of Wnt signaling pathway; C:lysosomal membrane; F:hydrolase activity	XP_006174125.1
XP_006180684.1	ATP6V0D1	ATPase H+ transporting V0 subunit d1	P:ATP hydrolysis coupled proton transport; P:insulin receptor signaling pathway; P:transferrin transport; C:synaptic vesicle; P:cellular protein metabolic process; F:hydrogen-exporting ATPase activity, phosphorylative mechanism; P:phagosome maturation; P:brain development; C:lysosomal membrane; C:axon terminus; P:cellular iron ion homeostasis; C:early endosome; C:centrosome; P:activation of signa…	XP_006180684.1
XP_006194008.1	ATP6V0D2	ATPase H+ transporting V0 subunit d2	C:early endosome; C:extracellular exosome; F:hydrogen ion transmembrane transporter activity; P:ATP hydrolysis coupled proton transport; C:vacuolar proton-transporting V-type ATPase complex; C:proton-transporting V-type ATPase, V0 domain; C:apical plasma membrane	XP_006194008.1
XP_006174323.1	ATP6V0E2	ATPase H+ transporting V0 subunit e2	P:ATP hydrolysis coupled proton transport; P:insulin receptor signaling pathway; P:transferrin transport; P:metabolic process; F:proton-transporting ATPase activity, rotational mechanism; P:phagosome maturation; P:vacuolar acidification; P:cellular iron ion homeostasis; C:integral component of membrane; C:phagocytic vesicle membrane; C:endosome membrane; C:proton-transporting V-type ATPase, V0 do…	XP_006174323.1
XP_006174527.1	ATP6V1A	ATPase H+ transporting V1 subunit A	F:ATP binding; C:extracellular exosome; P:ATP hydrolysis coupled proton transport; C:microvillus; C:mitochondrion; P:ATP metabolic process; C:cytosol; F:proton-transporting ATPase activity, rotational mechanism; C:proton-transporting V-type ATPase, V1 domain; C:lysosomal membrane; C:apical plasma membrane	XP_006174527.1
XP_006191752.1	ATP6V1B1	ATPase H+ transporting V1 subunit B1	C:lateral plasma membrane; P:calcium ion homeostasis; F:hydrogen ion transmembrane transporter activity; P:ATP hydrolysis coupled proton transport; P:pH reduction; C:proton-transporting V-type ATPase, V1 domain; P:excretion; P:sensory perception of sound; F:ATP binding; C:extracellular exosome; C:microvillus; P:ossification; C:vacuolar proton-transporting V-type ATPase complex; P:inner ear morpho…	XP_006191752.1
XP_006180276.1	ATP6V1B2	ATPase H+ transporting V1 subunit B2	P:ATP hydrolysis coupled proton transport; P:insulin receptor signaling pathway; P:transferrin transport; F:proton-transporting ATPase activity, rotational mechanism; P:phagosome maturation; C:proton-transporting V-type ATPase, V1 domain; C:lysosomal membrane; C:plasma membrane; P:cellular iron ion homeostasis; F:ATP binding; C:extracellular exosome; C:microvillus; C:melanosome; P:ATP metabolic p…	XP_006180276.1
XP_006192890.1	ATP6V1C1	ATPase H+ transporting V1 subunit C1	C:extracellular exosome; P:ATP hydrolysis coupled proton transport; F:hydrogen-exporting ATPase activity, phosphorylative mechanism; C:proton-transporting V-type ATPase, V1 domain; C:lysosomal membrane; C:plasma membrane	XP_006192890.1
XP_006191923.1	ATP6V1C2	ATPase H+ transporting V1 subunit C2	C:extracellular exosome; P:ATP hydrolysis coupled proton transport; F:hydrogen-exporting ATPase activity, phosphorylative mechanism; F:protein dimerization activity; P:positive regulation of Wnt signaling pathway; C:proton-transporting V-type ATPase, V1 domain; C:lysosomal membrane	XP_006191923.1
XP_006186512.1	ATP6V1D	ATPase H+ transporting V1 subunit D	F:ATPase activity, coupled to transmembrane movement of substances; P:proton transport; P:transmembrane transport; P:insulin receptor signaling pathway; P:transferrin transport; P:phagosome maturation; P:protein localization to cilium; C:lysosomal membrane; P:cellular iron ion homeostasis; C:centrosome; C:extracellular exosome; F:protein binding; C:vacuolar proton-transporting V-type ATPase compl…	XP_006186512.1
XP_006178389.1	ATP6V1E1	ATPase H+ transporting V1 subunit E1	P:ATP hydrolysis coupled proton transport; P:metabolic process; F:hydrogen-exporting ATPase activity, phosphorylative mechanism; F:proton-transporting ATPase activity, rotational mechanism; C:lysosomal membrane; C:endosome; C:extracellular exosome; C:microvillus; C:mitochondrion; C:cytosol; C:proton-transporting two-sector ATPase complex, catalytic domain; C:apical plasma membrane; F:ATPase bindi…	XP_006178389.1
XP_006185828.1	ATP6V1E2	ATPase H+ transporting V1 subunit E2	P:ATP hydrolysis coupled proton transport; C:acrosomal vesicle; F:hydrogen-exporting ATPase activity, phosphorylative mechanism; F:proton-transporting ATPase activity, rotational mechanism; C:proton-transporting two-sector ATPase complex, catalytic domain	XP_006185828.1
XP_006184783.1	ATP6V1F	ATPase H+ transporting V1 subunit F	F:ATPase activity, uncoupled; P:ATP hydrolysis coupled proton transport; P:insulin receptor signaling pathway; P:transferrin transport; P:metabolic process; F:proton-transporting ATPase activity, rotational mechanism; P:phagosome maturation; C:proton-transporting V-type ATPase, V1 domain; P:cellular iron ion homeostasis; C:extracellular exosome; F:protein binding; C:vacuolar proton-transporting V…	XP_006184783.1
XP_006186093.1	ATP6V1G1	ATPase H+ transporting V1 subunit G1	P:proton transport; P:transmembrane transport; P:insulin receptor signaling pathway; P:transferrin transport; P:phagosome maturation; C:lysosomal membrane; C:plasma membrane; P:cellular iron ion homeostasis; C:extracellular exosome; C:vacuolar proton-transporting V-type ATPase complex; C:cytosol; P:interaction with host; F:hydrolase activity, acting on acid anhydrides, catalyzing transmembrane mo…	XP_006186093.1
XP_006178810.1	ATP6V1G2	ATPase H+ transporting V1 subunit G2	P:insulin receptor signaling pathway; P:transferrin transport; P:hydrogen ion transmembrane transport; F:hydrogen-exporting ATPase activity, phosphorylative mechanism; P:phagosome maturation; F:nucleic acid binding; P:cellular iron ion homeostasis; F:ATP binding; C:melanosome; C:vacuolar proton-transporting V-type ATPase complex; C:cytosol; C:integral component of synaptic vesicle membrane; P:int…	XP_006178810.1
XP_006183994.1	ATP6V1G3	ATPase H+ transporting V1 subunit G3	C:vacuolar proton-transporting V-type ATPase complex; P:hydrogen ion transmembrane transport; C:cytosol; F:hydrogen-exporting ATPase activity, phosphorylative mechanism; C:plasma membrane; F:ATPase binding	XP_006183994.1
XP_006191105.1	ATP6V1H	ATPase H+ transporting V1 subunit H	C:vacuolar proton-transporting V-type ATPase, V1 domain; C:extracellular exosome; P:ATP hydrolysis coupled proton transport; F:proton-transporting ATPase activity, rotational mechanism; P:endocytosis; C:lysosomal membrane	XP_006191105.1
XP_006195442.1	ATP7A	ATPase copper transporting alpha	P:dopamine metabolic process; P:copper ion export; P:regulation of oxidative phosphorylation; C:late endosome; C:neuronal cell body; C:neuron projection; P:tryptophan metabolic process; P:epinephrine metabolic process; P:negative regulation of neuron apoptotic process; P:dendrite morphogenesis; F:ATP binding; P:lung alveolus development; C:trans-Golgi network; P:cellular copper ion homeostasis; P…	XP_006195442.1
XP_006179699.1	ATP7B	ATPase copper transporting beta	P:copper ion export; P:metabolic process; P:intracellular copper ion transport; C:late endosome; P:cellular zinc ion homeostasis; P:response to copper ion; P:lactation; F:ATP binding; C:trans-Golgi network; C:perinuclear region of cytoplasm; F:copper-exporting ATPase activity; P:cellular copper ion homeostasis; F:copper ion binding; C:integral component of membrane; C:cytoplasmic, membrane-bounde…	XP_006179699.1
XP_006191827.1	ATP8A1	ATPase phospholipid transporting 8A1	F:cation-transporting ATPase activity; P:metabolic process; C:chromaffin granule membrane; C:endoplasmic reticulum; C:Golgi apparatus; F:phospholipid-translocating ATPase activity; C:plasma membrane; F:magnesium ion binding; F:ATP binding; C:extracellular exosome; F:protein binding; P:phospholipid translocation; P:cation transmembrane transport; C:integral component of membrane	XP_006191827.1
XP_006176624.1	ATP8A2	ATPase phospholipid transporting 8A2	C:Golgi apparatus; P:involuntary skeletal muscle contraction; P:skin development; P:positive regulation of multicellular organism growth; P:eating behavior; F:magnesium ion binding; F:ATP binding; C:endosome; P:phospholipid translocation; P:axonogenesis; P:cation transmembrane transport; P:response to auditory stimulus; P:positive regulation of neuron projection development; P:detection of light …	XP_006176624.1
XP_006182836.1	ATP8B1	ATPase phospholipid transporting 8B1	F:cation-transporting ATPase activity; P:inner ear receptor cell development; C:endoplasmic reticulum; C:Golgi apparatus; F:phospholipid-translocating ATPase activity; P:vestibulocochlear nerve formation; F:cardiolipin binding; P:bile acid metabolic process; F:magnesium ion binding; P:sensory perception of sound; C:integral component of plasma membrane; F:ATP binding; P:drug transmembrane transpo…	XP_006182836.1
XP_006177287.1	ATP8B2	ATPase phospholipid transporting 8B2	F:magnesium ion binding; F:ATP binding; F:cation-transporting ATPase activity; P:phospholipid translocation; C:acrosomal vesicle; P:Golgi organization; P:metabolic process; P:cation transmembrane transport; C:integral component of membrane; C:Golgi apparatus; F:phospholipid-translocating ATPase activity; C:plasma membrane	XP_006177287.1
XP_006173441.1	ATP8B3	ATPase phospholipid transporting 8B3	F:magnesium ion binding; F:ATP binding; P:binding of sperm to zona pellucida; F:cation-transporting ATPase activity; P:phospholipid translocation; C:acrosomal vesicle; P:metabolic process; P:cation transmembrane transport; C:integral component of membrane; F:phospholipid-translocating ATPase activity	XP_006173441.1
XP_006181375.1	ATP8B4	ATPase phospholipid transporting 8B4 (putative)	F:magnesium ion binding; F:ATP binding; F:cation-transporting ATPase activity; P:phospholipid translocation; P:metabolic process; P:cation transmembrane transport; C:integral component of membrane; C:Golgi apparatus; F:phospholipid-translocating ATPase activity; C:plasma membrane	XP_006181375.1
XP_006186214.1	ATP9A	ATPase phospholipid transporting 9A (putative)	C:early endosome membrane; F:magnesium ion binding; F:ATP binding; C:trans-Golgi network; C:perinuclear region of cytoplasm; F:cation-transporting ATPase activity; P:phospholipid translocation; P:metabolic process; P:cation transmembrane transport; C:integral component of membrane; C:recycling endosome; F:phospholipid-translocating ATPase activity	XP_006186214.1
XP_006178210.1	ATP9B	ATPase phospholipid transporting 9B (putative)	F:magnesium ion binding; F:ATP binding; C:trans-Golgi network; C:perinuclear region of cytoplasm; F:cation-transporting ATPase activity; P:phospholipid translocation; P:metabolic process; P:cation transmembrane transport; C:integral component of membrane; F:phospholipid-translocating ATPase activity; P:establishment of protein localization to Golgi	XP_006178210.1
XP_006178555.1	ATPAF1	ATP synthase mitochondrial F1 complex assembly factor 1	F:protein binding; P:protein complex assembly; C:mitochondrion	XP_006178555.1
XP_006175696.1	ATPAF2	ATP synthase mitochondrial F1 complex assembly factor 2	C:nuclear speck; C:mitochondrion; P:proton-transporting ATP synthase complex assembly	XP_006175696.1
XP_006173773.1	ATPIF1	ATPase inhibitory factor 1	F:protein homodimerization activity; P:positive regulation of mitochondrial outer membrane permeabilization involved in apoptotic signaling pathway; P:heme biosynthetic process; F:angiostatin binding; C:mitochondrial proton-transporting ATP synthase complex; C:cell surface; P:negative regulation of hydrolase activity; P:reactive oxygen species metabolic process; F:calmodulin binding; P:erythrocyt…	XP_006173773.1
XP_006190633.1	ATR	ATR serine/threonine kinase	P:positive regulation of DNA damage response, signal transduction by p53 class mediator; C:PML body; P:replicative senescence; P:double-strand break repair via homologous recombination; P:protein autophosphorylation; F:protein dimerization activity; P:negative regulation of DNA replication; F:protein serine/threonine kinase activity; F:MutSalpha complex binding; C:XY body; F:ATP binding; P:DNA da…	XP_006190633.1
XP_006189779.1	ATRAID	all-trans retinoic acid induced differentiation factor	C:nuclear envelope; C:perinuclear region of cytoplasm; P:regulation of gene expression; P:negative regulation of cyclin catabolic process; P:positive regulation of osteoblast differentiation; P:positive regulation of bone mineralization; P:negative regulation of osteoblast proliferation	XP_006189779.1
XP_006174221.1	ATRIP	ATR interacting protein	C:nucleus; C:microtubule cytoskeleton	XP_006174221.1
XP_006187198.1	ATRN	attractin	C:integral component of plasma membrane; P:response to oxidative stress; C:extracellular space; P:inflammatory response; P:regulation of multicellular organism growth; C:extracellular exosome; C:cytoplasm; P:cerebellum development; P:pigmentation; P:myelination; F:receptor activity; F:carbohydrate binding	XP_006187198.1
XP_006183547.1	ATRNL1	attractin like 1	P:G-protein coupled receptor signaling pathway; P:multicellular organism development; C:integral component of membrane; F:receptor activity; F:carbohydrate binding	XP_006183547.1
XP_006194511.1	ATRX	ATRX, chromatin remodeler	F:DNA binding; F:ATP binding; F:zinc ion binding	XP_006194511.1
XP_006191421.1	ATXN1	ataxin 1	C:nuclear inclusion body; F:identical protein binding; P:excitatory postsynaptic potential; F:poly(G) binding; F:protein C-terminus binding; P:adult locomotory behavior; P:visual learning; F:poly(U) RNA binding; P:positive regulation of transcription from RNA polymerase II promoter; F:protein self-association; P:negative regulation of insulin-like growth factor receptor signaling pathway; P:negat…	XP_006191421.1
XP_006176729.1	ATXN10	ataxin 10	C:dendrite; C:extracellular space; C:perinuclear region of cytoplasm; P:neuron projection development; C:neuronal cell body; C:plasma membrane	XP_006176729.1
XP_006183759.1	ATXN1L	ataxin 1 like	F:RNA binding	XP_006183759.1
XP_006178144.1	ATXN2	ataxin 2	P:stress granule assembly; P:negative regulation of multicellular organism growth; C:cytoplasmic stress granule; P:negative regulation of receptor internalization; P:cerebellar Purkinje cell differentiation; F:protein C-terminus binding; P:neuromuscular process; F:epidermal growth factor receptor binding; P:neuron projection morphogenesis; C:nucleoplasm; F:poly(A) RNA binding; C:polysome; P:regul…	XP_006178144.1
XP_006183136.1	ATXN2L	ataxin 2 like	P:stress granule assembly; C:cytoplasmic stress granule; P:regulation of cytoplasmic mRNA processing body assembly; C:nuclear speck; C:membrane; F:poly(A) RNA binding	XP_006183136.1
XP_006184285.1	ATXN3	ataxin 3	P:exploration behavior; P:monoubiquitinated protein deubiquitination; F:omega peptidase activity; P:nervous system development; P:intermediate filament cytoskeleton organization; P:nucleotide-excision repair; F:Lys63-specific deubiquitinase activity; C:nucleoplasm; P:misfolded or incompletely synthesized protein catabolic process; P:cellular response to heat; C:cytosol; P:regulation of cell-subst…	XP_006184285.1
XP_006195728.1	ATXN7	ataxin 7	C:microtubule cytoskeleton; P:transcription, DNA-templated; F:chromatin binding; P:microtubule cytoskeleton organization; C:nucleolus; P:visual perception; P:positive regulation of transcription from RNA polymerase II promoter; P:nucleus organization; P:negative regulation of insulin-like growth factor receptor signaling pathway; C:nucleoplasm; P:negative regulation of phosphorylation; F:protein …	XP_006195728.1
XP_006181079.1	ATXN7L1	ataxin 7 like 1	P:biological_process; C:cellular_component; F:molecular_function	XP_006181079.1
XP_006180012.1	ATXN7L2	ataxin 7 like 2	0	XP_006180012.1
XP_006174272.1	ATXN7L3	ataxin 7 like 3	F:zinc ion binding; F:protein binding; P:transcription, DNA-templated; P:positive regulation of transcription, DNA-templated; C:DUBm complex; F:ligand-dependent nuclear receptor transcription coactivator activity; C:SAGA complex; P:histone deubiquitination	XP_006174272.1
XP_006191162.1	ATXN7L3B	ataxin 7 like 3B	0	XP_006191162.1
XP_006189588.1	AUNIP	aurora kinase A and ninein interacting protein	P:spindle organization; C:centrosome; C:cytoplasm; C:spindle pole	XP_006189588.1
XP_006172548.1	AUP1	ancient ubiquitous protein 1	F:transferase activity, transferring acyl groups; C:membrane; P:metabolic process	XP_006172548.1
XP_006186206.1	AURKA	aurora kinase A	P:positive regulation of oocyte maturation; P:mitotic spindle organization; P:negative regulation of spindle checkpoint; P:spindle assembly involved in female meiosis I; P:spindle organization; C:axon hillock; P:negative regulation of protein binding; P:cell division; P:centrosome localization; C:spindle pole centrosome; F:ATP binding; P:anterior/posterior axis specification; C:condensed nuclear …	XP_006186206.1
XP_006175458.1	AURKAIP1	aurora kinase A interacting protein 1	C:nucleus; F:protein kinase binding; C:mitochondrion; P:regulation of transcription, DNA-templated; P:phosphorylation; P:positive regulation of proteolysis; F:kinase activity; P:regulation of cyclin-dependent protein serine/threonine kinase activity	XP_006175458.1
XP_006176989.1	AURKB	aurora kinase B	P:histone H3-S28 phosphorylation; P:spindle organization; P:negative regulation of protein binding; F:single-stranded DNA binding; P:negative regulation of transcription from RNA polymerase II promoter; C:spindle pole centrosome; F:ATP binding; C:condensed nuclear chromosome, centromeric region; C:intercellular bridge; F:protein serine/threonine/tyrosine kinase activity; P:protein localization to…	XP_006176989.1
XP_006185321.1	AURKC	aurora kinase C	C:spindle microtubule; C:spindle pole centrosome; F:ATP binding; C:condensed nuclear chromosome, centromeric region; C:spindle midzone; F:protein serine/threonine/tyrosine kinase activity; F:histone serine kinase activity; P:mitotic spindle organization; P:regulation of cytokinesis; P:histone-serine phosphorylation; C:chromosome passenger complex; C:midbody	XP_006185321.1
XP_006195926.1	AUTS2	autism susceptibility candidate 2	P:biological_process; C:cellular_component; F:molecular_function	XP_006195926.1
XP_006194455.1	AVEN	apoptosis and caspase activation inhibitor	P:negative regulation of apoptotic process; C:membrane; C:intracellular	XP_006194455.1
XP_006182593.1	AVIL	advillin	F:actin binding; P:cytoskeleton organization; P:cilium morphogenesis; P:positive regulation of neuron projection development	XP_006182593.1
XP_006187809.1	AVL9	AVL9 cell migration associated	C:recycling endosome; P:cell migration	XP_006187809.1
XP_006185153.1	AVPI1	arginine vasopressin induced 1	P:activation of MAPK activity; P:cell cycle	XP_006185153.1
XP_006192431.1	AVPR1A	arginine vasopressin receptor 1A	C:integral component of plasma membrane; P:G-protein coupled receptor signaling pathway; P:positive regulation of vasoconstriction; F:vasopressin receptor activity; P:response to peptide; F:peptide binding; P:cellular response to hormone stimulus; P:regulation of systemic arterial blood pressure by vasopressin; P:maternal behavior	XP_006192431.1
XP_006182337.1	AVPR1B	arginine vasopressin receptor 1B	C:integral component of plasma membrane; P:G-protein coupled receptor signaling pathway; P:positive regulation of vasoconstriction; F:vasopressin receptor activity; P:response to peptide; F:peptide binding; P:cellular response to hormone stimulus; P:regulation of systemic arterial blood pressure by vasopressin	XP_006182337.1
XP_006193965.1	AWAT1	acyl-CoA wax alcohol acyltransferase 1	C:endoplasmic reticulum membrane; F:long-chain-alcohol O-fatty-acyltransferase activity; P:lipid metabolic process; C:integral component of membrane	XP_006193965.1
XP_006193962.1	AWAT2	acyl-CoA wax alcohol acyltransferase 2	C:endoplasmic reticulum membrane; F:long-chain-alcohol O-fatty-acyltransferase activity; F:retinol O-fatty-acyltransferase activity; C:integral component of membrane; P:retinol metabolic process; P:wax biosynthetic process	XP_006193962.1
XP_006183105.1	AXDND1	axonemal dynein light chain domain containing 1	0	XP_006183105.1
XP_006181410.1	AXIN1	axin 1	P:positive regulation of protein ubiquitination involved in ubiquitin-dependent protein catabolic process; C:lateral plasma membrane; P:positive regulation of JUN kinase activity; F:protein C-terminus binding; P:termination of G-protein coupled receptor signaling pathway; P:dorsal/ventral axis specification; F:protein self-association; P:cellular protein complex assembly; P:sensory perception of …	XP_006181410.1
XP_006177510.1	AXIN2	axin 2	P:cell proliferation; C:postsynaptic density; P:termination of G-protein coupled receptor signaling pathway; P:negative regulation of cell proliferation; F:GTPase activator activity; C:Golgi apparatus; P:dorsal/ventral axis specification; P:odontogenesis; P:positive regulation of GTPase activity; C:nucleoplasm; P:negative regulation of osteoblast differentiation; P:positive regulation of epitheli…	XP_006177510.1
XP_006189882.1	AXL	AXL receptor tyrosine kinase	P:peptidyl-tyrosine phosphorylation; P:vagina development; P:negative regulation of lymphocyte activation; P:ovulation cycle; P:negative regulation of neuron apoptotic process; P:positive regulation of natural killer cell differentiation; F:ATP binding; P:positive regulation of cytokine-mediated signaling pathway; F:phosphatidylserine binding; F:protein tyrosine kinase activity; P:neuron migratio…	XP_006189882.1
XP_006195838.1	AZI1	#N/A	C:centrosome; P:regulation of cellular process; C:microtubule organizing center part; P:positive regulation of biological process	XP_006195838.1
XP_006187255.1	AZI2	5-azacytidine induced 2	P:interferon-gamma production; C:cytoplasm; P:interferon-alpha production; P:dendritic cell differentiation; P:T cell activation; P:tumor necrosis factor production; P:dendritic cell proliferation; P:I-kappaB kinase/NF-kappaB signaling; P:interleukin-6 production; P:mitotic cell cycle	XP_006187255.1
XP_006192888.1	AZIN1	antizyme inhibitor 1	F:ornithine decarboxylase activator activity; F:catalytic activity; P:positive regulation of catalytic activity; P:polyamine biosynthetic process; P:negative regulation of protein catabolic process	XP_006192888.1
XP_006182606.1	AZU1	azurocidin 1	F:toxic substance binding; P:defense response to Gram-negative bacterium; F:serine-type endopeptidase activity; F:heparin binding; P:regulation of vascular permeability; P:positive regulation of cell adhesion; P:protein kinase C-activating G-protein coupled receptor signaling pathway; P:positive regulation of MHC class II biosynthetic process; P:glial cell migration; P:monocyte activation; P:posi…	XP_006182606.1
XP_006183237.1	B2M	beta-2-microglobulin	F:identical protein binding; P:T cell differentiation in thymus; C:external side of plasma membrane; P:antigen processing and presentation of exogenous protein antigen via MHC class Ib, TAP-dependent; C:Golgi apparatus; P:protein refolding; P:antigen processing and presentation of peptide antigen via MHC class I; C:MHC class I protein complex; P:retina homeostasis; C:extracellular space; P:respon…	XP_006183237.1
XP_006194945.1	B3GALNT1	beta-1,3-N-acetylgalactosaminyltransferase 1 (globoside blood group)	F:galactosylgalactosylglucosylceramide beta-D-acetylgalactosaminyltransferase activity; C:integral component of membrane; P:protein glycosylation; F:UDP-galactose:beta-N-acetylglucosamine beta-1,3-galactosyltransferase activity; C:Golgi membrane; P:oligosaccharide biosynthetic process	XP_006194945.1
XP_006187293.1	B3GALNT2	beta-1,3-N-acetylgalactosaminyltransferase 2	F:acetylglucosaminyltransferase activity; P:protein O-linked glycosylation; C:integral component of membrane; F:galactosyltransferase activity; C:endoplasmic reticulum; C:Golgi apparatus; F:acetylgalactosaminyltransferase activity	XP_006187293.1
XP_006182928.1	B3GALT1	beta-1,3-galactosyltransferase 1	P:protein glycosylation; C:Golgi membrane; P:oligosaccharide biosynthetic process; F:dolichyl-phosphate-glucose-glycolipid alpha-glucosyltransferase activity; F:lipopolysaccharide-1,6-galactosyltransferase activity; F:alpha-1,3-galactosyltransferase activity; F:dolichyl pyrophosphate Man9GlcNAc2 alpha-1,3-glucosyltransferase activity; F:dolichyl pyrophosphate Glc1Man9GlcNAc2 alpha-1,3-glucosyltra…	XP_006182928.1
XP_006186170.1	B3GALT2	beta-1,3-galactosyltransferase 2	C:integral component of membrane; P:protein glycosylation; F:UDP-galactose:beta-N-acetylglucosamine beta-1,3-galactosyltransferase activity; C:Golgi membrane; P:oligosaccharide biosynthetic process	XP_006186170.1
XP_006180604.1	B3GALT4	beta-1,3-galactosyltransferase 4	F:RNA binding; F:ganglioside galactosyltransferase activity; F:structural constituent of ribosome; C:integral component of membrane; P:protein glycosylation; C:Golgi membrane; C:ribosome; P:translation	XP_006180604.1
XP_006185471.1	B3GALT5	beta-1,3-galactosyltransferase 5	C:integral component of membrane; P:protein glycosylation; F:galactosyltransferase activity; C:endoplasmic reticulum; C:Golgi apparatus	XP_006185471.1
XP_006175466.1	B3GALT6	beta-1,3-galactosyltransferase 6	F:galactosylxylosylprotein 3-beta-galactosyltransferase activity; P:chondroitin sulfate biosynthetic process; P:heparan sulfate proteoglycan biosynthetic process; C:Golgi cisterna membrane; C:integral component of membrane; P:protein glycosylation; F:UDP-galactose:beta-N-acetylglucosamine beta-1,3-galactosyltransferase activity; P:pathogenesis; C:Golgi medial cisterna	XP_006175466.1
XP_006189667.1	B3GALTL	#N/A	F:transferase activity, transferring glycosyl groups; C:membrane; P:metabolic process	XP_006189667.1
XP_006189400.1	B3GAT1	beta-1,3-glucuronyltransferase 1	F:metal ion binding; C:integral component of membrane; P:protein glycosylation; F:UDP-galactose:beta-N-acetylglucosamine beta-1,3-galactosyltransferase activity; C:Golgi membrane; C:Golgi lumen; F:galactosylgalactosylxylosylprotein 3-beta-glucuronosyltransferase activity	XP_006189400.1
XP_006181457.1	B3GAT2	beta-1,3-glucuronyltransferase 2	F:metal ion binding; C:integral component of membrane; P:protein glycosylation; C:Golgi membrane; P:pathogenesis; F:galactosylgalactosylxylosylprotein 3-beta-glucuronosyltransferase activity; P:chondroitin sulfate metabolic process	XP_006181457.1
XP_006181863.1	B3GAT3	beta-1,3-glucuronyltransferase 3	P:chondroitin sulfate proteoglycan biosynthetic process; C:cis-Golgi network; C:extracellular exosome; P:dermatan sulfate proteoglycan biosynthetic process; P:heparan sulfate proteoglycan biosynthetic process; C:membrane; C:Golgi apparatus; F:galactosylgalactosylxylosylprotein 3-beta-glucuronosyltransferase activity	XP_006181863.1
XP_006179568.1	B3GNT1	#N/A	C:extracellular exosome; C:integral component of Golgi membrane; F:glucuronosyltransferase activity; F:galactosyltransferase activity; F:N-acetyllactosaminide beta-1,3-N-acetylglucosaminyltransferase activity; P:axon guidance; P:keratan sulfate biosynthetic process; P:pathogenesis; P:poly-N-acetyllactosamine biosynthetic process; P:protein O-linked mannosylation	XP_006179568.1
XP_006191399.1	B3GNT2	UDP-GlcNAc:betaGal beta-1,3-N-acetylglucosaminyltransferase 2	C:extracellular exosome; P:sensory perception of smell; C:integral component of membrane; P:protein glycosylation; F:galactosyltransferase activity; P:axon guidance; C:Golgi apparatus	XP_006191399.1
XP_006174900.1	B3GNT3	UDP-GlcNAc:betaGal beta-1,3-N-acetylglucosaminyltransferase 3	C:integral component of plasma membrane; F:beta-1,3-galactosyl-O-glycosyl-glycoprotein beta-1,3-N-acetylglucosaminyltransferase activity; F:galactosyltransferase activity; F:N-acetyllactosaminide beta-1,3-N-acetylglucosaminyltransferase activity; C:Golgi membrane; P:O-glycan processing; P:keratan sulfate biosynthetic process; P:pathogenesis; P:poly-N-acetyllactosamine biosynthetic process; P:post…	XP_006174900.1
XP_006178180.1	B3GNT4	UDP-GlcNAc:betaGal beta-1,3-N-acetylglucosaminyltransferase 4	C:integral component of membrane; P:protein glycosylation; F:galactosyltransferase activity; C:Golgi apparatus	XP_006178180.1
XP_006187649.1	B3GNT5	UDP-GlcNAc:betaGal beta-1,3-N-acetylglucosaminyltransferase 5	P:central nervous system development; F:lactosylceramide 1,3-N-acetyl-beta-D-glucosaminyltransferase activity; C:integral component of membrane; P:protein glycosylation; F:galactosyltransferase activity; C:Golgi membrane; F:beta-galactosyl-N-acetylglucosaminylgalactosylglucosyl-ceramide beta-1,3-acetylglucosaminyltransferase activity	XP_006187649.1
XP_006189713.1	B3GNT6	UDP-GlcNAc:betaGal beta-1,3-N-acetylglucosaminyltransferase 6	C:extracellular exosome; F:glucuronosyltransferase activity; C:integral component of membrane; F:galactosyltransferase activity; F:N-acetyllactosaminide beta-1,3-N-acetylglucosaminyltransferase activity; P:axon guidance; C:Golgi membrane; P:poly-N-acetyllactosamine biosynthetic process; P:protein O-linked mannosylation	XP_006189713.1
XP_006183360.1	B3GNT7	UDP-GlcNAc:betaGal beta-1,3-N-acetylglucosaminyltransferase 7	C:integral component of membrane; P:protein glycosylation; F:galactosyltransferase activity; C:Golgi apparatus	XP_006183360.1
XP_006189875.1	B3GNT8	UDP-GlcNAc:betaGal beta-1,3-N-acetylglucosaminyltransferase 8	C:extracellular exosome; F:protein N-acetylglucosaminyltransferase activity; C:integral component of membrane; F:galactosyltransferase activity; C:Golgi membrane; P:O-glycan processing; P:poly-N-acetyllactosamine biosynthetic process; P:post-translational protein modification	XP_006189875.1
XP_006180699.1	B3GNT9	UDP-GlcNAc:betaGal beta-1,3-N-acetylglucosaminyltransferase 9	C:integral component of membrane; P:protein glycosylation; F:galactosyltransferase activity; C:Golgi membrane	XP_006180699.1
XP_006174309.1	B3GNTL1	UDP-GlcNAc:betaGal beta-1,3-N-acetylglucosaminyltransferase-like 1	F:transferase activity, transferring glycosyl groups; P:metabolic process	XP_006174309.1
XP_006182576.1	B4GALNT1	beta-1,4-N-acetyl-galactosaminyltransferase 1	P:lipid storage; F:transferase activity, transferring hexosyl groups; P:spermatogenesis; C:integral component of Golgi membrane; P:lipid glycosylation; P:ganglioside biosynthetic process	XP_006182576.1
XP_006194116.1	B4GALNT2	beta-1,4-N-acetyl-galactosaminyltransferase 2	P:UDP-N-acetylgalactosamine metabolic process; P:negative regulation of cell-cell adhesion; C:integral component of Golgi membrane; P:UDP-N-acetylglucosamine metabolic process; F:acetylgalactosaminyltransferase activity; P:lipid glycosylation	XP_006194116.1
XP_006179012.1	B4GALNT3	beta-1,4-N-acetyl-galactosaminyltransferase 3	C:Golgi cisterna membrane; P:metabolic process; F:acetylgalactosaminyltransferase activity	XP_006179012.1
XP_006193249.1	B4GALNT4	beta-1,4-N-acetyl-galactosaminyltransferase 4	C:Golgi cisterna membrane; P:metabolic process; F:acetylgalactosaminyltransferase activity	XP_006193249.1
XP_006182766.1	B4GALT1	beta-1,4-galactosyltransferase 1	P:regulation of acrosome reaction; P:negative regulation of cell proliferation; C:external side of plasma membrane; F:lactose synthase activity; P:protein N-linked glycosylation; P:epithelial cell development; P:cell adhesion; C:Golgi trans cisterna; P:branching morphogenesis of an epithelial tube; P:regulation of cellular component movement; P:lactose biosynthetic process; C:extracellular exosom…	XP_006182766.1
XP_006178521.1	B4GALT2	beta-1,4-galactosyltransferase 2	P:carbohydrate metabolic process; F:transferase activity, transferring glycosyl groups	XP_006178521.1
XP_006174027.1	B4GALT3	beta-1,4-galactosyltransferase 3	F:beta-N-acetylglucosaminylglycopeptide beta-1,4-galactosyltransferase activity; C:extracellular exosome; F:N-acetyllactosamine synthase activity; F:metal ion binding; C:Golgi cisterna membrane; C:integral component of membrane; P:protein glycosylation	XP_006174027.1
XP_006190530.1	B4GALT4	beta-1,4-galactosyltransferase 4	P:carbohydrate metabolic process; F:transferase activity, transferring glycosyl groups	XP_006190530.1
XP_006175060.1	B4GALT5	beta-1,4-galactosyltransferase 5	P:carbohydrate metabolic process; F:transferase activity, transferring glycosyl groups; C:extracellular exosome	XP_006175060.1
XP_006187218.1	B4GALT6	beta-1,4-galactosyltransferase 6	F:metal ion binding; C:Golgi cisterna membrane; C:integral component of membrane; F:galactosyltransferase activity; P:protein N-linked glycosylation via asparagine; P:keratan sulfate biosynthetic process; P:pathogenesis; P:post-translational protein modification	XP_006187218.1
XP_006196049.1	B4GALT7	beta-1,4-galactosyltransferase 7	F:beta-N-acetylglucosaminylglycopeptide beta-1,4-galactosyltransferase activity; P:negative regulation of fibroblast proliferation; C:integral component of membrane; P:glycosaminoglycan biosynthetic process; P:protein N-linked glycosylation; C:Golgi apparatus; F:manganese ion binding; P:proteoglycan metabolic process; F:xylosylprotein 4-beta-galactosyltransferase activity; P:extracellular fibril …	XP_006196049.1
XP_006175688.1	B9D1	B9 domain containing 1	P:neuroepithelial cell differentiation; P:cilium morphogenesis; C:ciliary basal body; P:regulation of protein localization; F:hedgehog receptor activity; P:smoothened signaling pathway; P:embryonic digit morphogenesis; C:centrosome; P:in utero embryonic development; P:vasculature development; C:membrane; P:camera-type eye development; C:MKS complex	XP_006175688.1
XP_006189878.1	B9D2	B9 protein domain 2	C:nucleus; C:centrosome; C:cytoplasm; C:ciliary basal body; C:membrane; P:cilium assembly; F:gamma-tubulin binding; C:MKS complex	XP_006189878.1
XP_006174854.1	BABAM1	BRISC and BRCA1 A complex member 1	P:chromatin modification; P:positive regulation of DNA repair; C:cytoplasm; C:BRISC complex; C:BRCA1-A complex; P:G2 DNA damage checkpoint; P:double-strand break repair; P:response to ionizing radiation; P:protein K63-linked deubiquitination	XP_006174854.1
XP_006175396.1	BACE1	beta-secretase 1	F:aspartic-type endopeptidase activity; C:endoplasmic reticulum; C:multivesicular body; F:beta-amyloid binding; C:cell surface; F:beta-aspartyl-peptidase activity; C:integral component of plasma membrane; C:trans-Golgi network; C:cytoplasmic vesicle membrane; P:membrane protein ectodomain proteolysis; P:beta-amyloid metabolic process; C:axon; F:enzyme binding	XP_006175396.1
XP_006189079.1	BACE2	beta-site APP-cleaving enzyme 2	F:aspartic-type endopeptidase activity; P:membrane protein ectodomain proteolysis; C:Golgi apparatus; P:negative regulation of amyloid precursor protein biosynthetic process	XP_006189079.1
XP_006175335.1	BACH1	BTB domain and CNC homolog 1	F:RNA polymerase II distal enhancer sequence-specific DNA binding; P:negative regulation of transcription from RNA polymerase II promoter; C:nucleus; F:transcriptional repressor activity, RNA polymerase II core promoter proximal region sequence-specific binding; P:regulation of transcription involved in G1/S transition of mitotic cell cycle; C:cytosol; F:transcriptional repressor activity, RNA po…	XP_006175335.1
XP_006178624.1	BACH2	BTB domain and CNC homolog 2	C:nucleus; F:transcription factor activity, sequence-specific DNA binding; P:regulation of transcription, DNA-templated; F:sequence-specific DNA binding	XP_006178624.1
XP_006176942.1	BAD	BCL2 associated agonist of cell death	P:pore complex assembly; P:extrinsic apoptotic signaling pathway in absence of ligand; P:extrinsic apoptotic signaling pathway via death domain receptors; P:glucose catabolic process; P:positive regulation of mitochondrial membrane potential; F:protein heterodimerization activity; P:cytokine-mediated signaling pathway; P:type B pancreatic cell proliferation; P:cellular response to lipid; C:cytoso…	XP_006176942.1
XP_006182799.1	BAG1	BCL2 associated athanogene 1	P:neuron differentiation; F:receptor signaling protein activity; P:cell surface receptor signaling pathway; P:positive regulation of transcription from RNA polymerase II promoter; P:positive regulation of neuron apoptotic process; C:nucleus; P:protein localization to mitochondrion; P:negative regulation of protein phosphorylation; F:chaperone binding; P:apoptotic process; C:cytosol; F:phosphoprot…	XP_006182799.1
XP_006194778.1	BAG2	BCL2 associated athanogene 2	F:identical protein binding; F:chaperone binding; P:protein folding	XP_006194778.1
XP_006193012.1	BAG3	BCL2 associated athanogene 3	C:Z disc; P:cellular response to mechanical stimulus; F:chaperone binding; C:cytosol; P:extrinsic apoptotic signaling pathway in absence of ligand; F:protein complex binding; P:extrinsic apoptotic signaling pathway via death domain receptors; P:protein stabilization; C:plasma membrane; P:negative regulation of striated muscle cell apoptotic process	XP_006193012.1
XP_006183413.1	BAG4	BCL2 associated athanogene 4	P:positive regulation of cell adhesion; C:plasma membrane; F:poly(A) RNA binding; C:nucleus; P:ruffle assembly; P:positive regulation of stress fiber assembly; F:chaperone binding; P:positive regulation of actin filament polymerization; P:cellular response to epidermal growth factor stimulus; C:cytosol; P:cellular response to tumor necrosis factor; P:negative regulation of phosphatidylinositol-3,…	XP_006183413.1
XP_006175706.1	BAG5	BCL2 associated athanogene 5	C:nucleus; C:perinuclear region of cytoplasm; C:membrane; F:chaperone binding; C:inclusion body; P:regulation of inclusion body assembly	XP_006175706.1
XP_006178820.1	BAG6	BCL2 associated athanogene 6	P:embryo development; P:chromatin modification; C:BAT3 complex; F:proteasome binding; P:tail-anchored membrane protein insertion into ER membrane; F:polyubiquitin binding; P:spermatogenesis; P:synaptonemal complex assembly; P:intrinsic apoptotic signaling pathway in response to DNA damage by p53 class mediator; P:brain development; P:transport; P:immune system process; P:ubiquitin-dependent prote…	XP_006178820.1
XP_006196023.1	BAHCC1	BAH domain and coiled-coil containing 1	F:chromatin binding	XP_006196023.1
XP_006176672.1	BAHD1	bromo adjacent homology domain containing 1	P:negative regulation of transcription, DNA-templated; P:heterochromatin assembly; F:chromatin binding; C:chromatin silencing complex	XP_006176672.1
XP_006176249.1	BAI2	#N/A	F:G-protein coupled receptor activity; P:negative regulation of angiogenesis; P:neuropeptide signaling pathway; C:integral component of membrane; P:peripheral nervous system development; C:plasma membrane	XP_006176249.1
XP_006183914.1	BAI3	#N/A	F:G-protein coupled receptor activity; P:negative regulation of angiogenesis; P:neuropeptide signaling pathway; C:integral component of membrane; C:plasma membrane	XP_006183914.1
XP_006173927.1	BAIAP2L1	BAI1 associated protein 2 like 1	F:cytoskeletal adaptor activity; P:signal transduction; P:positive regulation of actin cytoskeleton reorganization; P:filopodium assembly; C:plasma membrane; C:nucleus; F:proline-rich region binding; P:response to bacterium; C:extracellular exosome; P:positive regulation of actin filament polymerization; C:actin cytoskeleton; C:cytosol; F:SH3 domain binding	XP_006173927.1
XP_006174989.1	BAIAP2L2	BAI1 associated protein 2 like 2	C:cell-cell contact zone; P:membrane organization; F:cytoskeletal adaptor activity; P:regulation of actin cytoskeleton organization; P:signal transduction; C:vesicle membrane; F:SH3 domain binding; C:clathrin complex; F:phospholipid binding; P:filopodium assembly	XP_006174989.1
XP_006174102.1	BAIAP3	BAI1 associated protein 3	P:G-protein coupled receptor signaling pathway	XP_006174102.1
XP_006181197.1	BAMBI	BMP and activin membrane bound inhibitor	P:regulation of cell shape; P:positive regulation of protein binding; P:positive regulation of cell proliferation; P:transforming growth factor beta receptor signaling pathway; P:positive regulation of canonical Wnt signaling pathway; F:type II transforming growth factor beta receptor binding; C:plasma membrane; P:positive regulation of epithelial to mesenchymal transition; F:frizzled binding; C:…	XP_006181197.1
XP_006179637.1	BANF1	barrier to autointegration factor 1	P:mitotic nuclear envelope reassembly; P:mitotic nuclear envelope disassembly; P:DNA integration; C:chromosome; P:response to virus; C:nucleoplasm; F:DNA binding; P:mitotic prophase; C:extracellular exosome; F:protein binding; C:cytosol; P:mitotic anaphase; P:establishment of integrated proviral latency	XP_006179637.1
XP_006194956.1	BANF2	barrier to autointegration factor 2	C:nucleus; F:DNA binding; C:cytoplasm	XP_006194956.1
XP_006188080.1	BANK1	B-cell scaffold protein with ankyrin repeats 1	0	XP_006188080.1
XP_006180050.1	BAP1	BRCA1 associated protein 1	F:thiol-dependent ubiquitin-specific protease activity; C:cytoplasm; P:regulation of cell growth; C:PR-DUB complex; F:chromatin binding; P:regulation of cell cycle; P:monoubiquitinated histone H2A deubiquitination; P:ubiquitin-dependent protein catabolic process; P:protein K48-linked deubiquitination	XP_006180050.1
XP_006184365.1	BARD1	BRCA1 associated RING domain 1	F:zinc ion binding; P:negative regulation of protein export from nucleus; F:protein homodimerization activity; C:nucleolus; P:regulation of phosphorylation; F:RNA binding; C:cytoplasm; F:protein heterodimerization activity; P:negative regulation of apoptotic process; P:positive regulation of apoptotic process; C:BRCA1-A complex; C:BRCA1-BARD1 complex; P:protein K6-linked ubiquitination	XP_006184365.1
XP_006183376.1	BARHL1	BarH like homeobox 1	P:sensory perception of sound; C:nucleus; F:transcriptional activator activity, RNA polymerase II core promoter proximal region sequence-specific binding; P:neuron migration; P:midbrain development; P:transcription, DNA-templated; F:sequence-specific DNA binding; P:positive regulation of transcription from RNA polymerase II promoter; P:negative regulation of neuron apoptotic process	XP_006183376.1
XP_006195810.1	BARHL2	BarH like homeobox 2	C:nucleus; F:transcriptional activator activity, RNA polymerase II core promoter proximal region sequence-specific binding; P:neuron migration; P:regulation of axon extension; P:positive regulation of translation; C:cytoplasm; P:neuron differentiation; F:sequence-specific DNA binding; P:positive regulation of transcription from RNA polymerase II promoter; P:cell fate determination	XP_006195810.1
XP_006177173.1	BARX1	BARX homeobox 1	P:epithelial cell differentiation; C:nucleus; P:cell-cell signaling; P:anterior/posterior pattern specification; P:digestive system development; P:regulation of transcription, DNA-templated; P:spleen development; F:sequence-specific DNA binding; P:negative regulation of Wnt signaling pathway	XP_006177173.1
XP_006181778.1	BARX2	BARX homeobox 2	P:negative regulation of transcription from RNA polymerase II promoter; C:nucleus; C:transcription factor complex; P:cartilage condensation; C:mitochondrion; F:RNA polymerase II regulatory region sequence-specific DNA binding; P:myotube differentiation; F:transcriptional activator activity, RNA polymerase II transcription regulatory region sequence-specific binding; F:chromatin binding; P:positiv…	XP_006181778.1
XP_006184527.1	BATF	basic leucine zipper ATF-like transcription factor	F:RNA polymerase II core promoter proximal region sequence-specific DNA binding; P:transcription from RNA polymerase II promoter; P:hematopoietic stem cell differentiation; P:positive regulation of transcription from RNA polymerase II promoter; P:lymphoid progenitor cell differentiation; P:defense response to protozoan; C:nucleus; P:T-helper 2 cell differentiation; F:transcriptional activator act…	XP_006184527.1
XP_006179617.1	BATF2	basic leucine zipper ATF-like transcription factor 2	F:transcription factor activity, sequence-specific DNA binding; P:myeloid dendritic cell differentiation; P:regulation of transcription, DNA-templated; F:sequence-specific DNA binding; P:defense response to protozoan	XP_006179617.1
XP_006193355.1	BATF3	basic leucine zipper ATF-like transcription factor 3	P:negative regulation of transcription from RNA polymerase II promoter; C:nucleus; F:transcriptional repressor activity, RNA polymerase II core promoter proximal region sequence-specific binding; P:myeloid dendritic cell differentiation; F:RNA polymerase II core promoter proximal region sequence-specific DNA binding; P:response to virus	XP_006193355.1
XP_006173880.1	BAX	BCL2 associated X protein	P:retina development in camera-type eye; P:spermatid differentiation; P:positive regulation of apoptotic DNA fragmentation; P:response to axon injury; P:extrinsic apoptotic signaling pathway via death domain receptors; P:response to toxic substance; P:negative regulation of protein binding; P:activation of cysteine-type endopeptidase activity involved in apoptotic signaling pathway; P:glycosphing…	XP_006173880.1
XP_006186450.1	BAZ1A	bromodomain adjacent to zinc finger domain 1A	F:zinc ion binding; P:DNA-dependent DNA replication; C:nuclear chromosome; C:CHRAC	XP_006186450.1
XP_006181011.1	BAZ1B	bromodomain adjacent to zinc finger domain 1B	P:peptidyl-tyrosine phosphorylation; F:zinc ion binding; F:histone kinase activity; P:positive regulation of receptor activity; C:nuclear replication fork; P:chromatin assembly or disassembly; F:chromatin binding; C:pericentric heterochromatin; P:double-strand break repair; C:condensed chromosome; F:protein tyrosine kinase activity; P:heart morphogenesis; F:lysine-acetylated histone binding; P:hi…	XP_006181011.1
XP_006179919.1	BAZ2A	bromodomain adjacent to zinc finger domain 2A	F:DNA binding; F:zinc ion binding; P:heterochromatin assembly involved in chromatin silencing; F:RNA binding; P:chromatin silencing at rDNA; P:histone H4-K20 methylation; C:nucleolus; P:histone H4 deacetylation; P:histone H3-K9 methylation	XP_006179919.1
XP_006176849.1	BAZ2B	bromodomain adjacent to zinc finger domain 2B	C:nucleus; F:DNA binding; F:zinc ion binding	XP_006176849.1
XP_006190667.1	BBC3	BCL2 binding component 3	P:response to abiotic stimulus; P:regulation of localization; C:mitochondrion; P:positive regulation of mitochondrion organization; P:intrinsic apoptotic signaling pathway; P:negative regulation of biological process; P:positive regulation of cysteine-type endopeptidase activity; P:response to endoplasmic reticulum stress; P:cellular calcium ion homeostasis; P:positive regulation of apoptotic sig…	XP_006190667.1
XP_006182601.1	BBIP1	BBSome interacting protein 1	C:BBSome; P:cilium assembly	XP_006182601.1
XP_006195148.1	BBOX1	gamma-butyrobetaine hydroxylase 1	F:zinc ion binding; C:extracellular exosome; F:iron ion binding; F:oxidoreductase activity, acting on paired donors, with incorporation or reduction of molecular oxygen, 2-oxoglutarate as one donor, and incorporation of one atom each of oxygen into both donors; C:mitochondrion; P:oxidation-reduction process; P:carnitine biosynthetic process	XP_006195148.1
XP_006179559.1	BBS1	Bardet-Biedl syndrome 1	P:multicellular organism growth; P:neural precursor cell proliferation; P:Golgi to plasma membrane protein transport; P:cellular lipid metabolic process; P:brain morphogenesis; P:striatum development; P:fat cell differentiation; F:patched binding; P:protein localization to cilium; C:axoneme; F:RNA polymerase II repressing transcription factor binding; C:motile cilium; P:neuron migration; P:photor…	XP_006179559.1
XP_006191155.1	BBS10	Bardet-Biedl syndrome 10	F:ATP binding; P:nonmotile primary cilium assembly; P:photoreceptor cell maintenance; P:chaperone-mediated protein complex assembly; P:cellular protein metabolic process; P:regulation of protein complex assembly; F:RNA polymerase II repressing transcription factor binding	XP_006191155.1
XP_006180772.1	BBS12	Bardet-Biedl syndrome 12	F:ATP binding; P:intraciliary transport; P:photoreceptor cell maintenance; P:chaperone-mediated protein complex assembly; P:cellular protein metabolic process; P:negative regulation of fat cell differentiation; P:eating behavior	XP_006180772.1
XP_006182082.1	BBS4	Bardet-Biedl syndrome 4	F:dynactin binding; C:centriolar satellite; P:brain morphogenesis; P:striatum development; P:fat cell differentiation; P:positive regulation of cilium assembly; F:RNA polymerase II repressing transcription factor binding; P:positive regulation of multicellular organism growth; C:pericentriolar material; C:motile cilium; P:neural tube closure; F:beta-tubulin binding; P:mitotic cytokinesis; P:photo…	XP_006182082.1
XP_006182916.1	BBS5	Bardet-Biedl syndrome 5	C:BBSome; C:cytoplasm; C:ciliary basal body; P:protein transport; P:cilium assembly; F:phosphatidylinositol-3-phosphate binding; C:plasma membrane; F:RNA polymerase II repressing transcription factor binding	XP_006182916.1
XP_006180763.1	BBS7	Bardet-Biedl syndrome 7	P:nonmotile primary cilium assembly; C:BBSome; C:ciliary basal body; P:limb development; P:palate development; P:protein localization; P:smoothened signaling pathway; P:brain development; P:fat cell differentiation; C:axoneme; F:RNA polymerase II repressing transcription factor binding; P:regulation of transcription from RNA polymerase II promoter; C:nucleus; P:heart development; C:centrosome; P:…	XP_006180763.1
XP_006187816.1	BBS9	Bardet-Biedl syndrome 9	C:BBSome; P:cilium assembly; C:cilium; P:fat cell differentiation	XP_006187816.1
XP_006189012.1	BBX	BBX, HMG-box containing	C:nucleus; C:cytoplasm; P:bone development	XP_006189012.1
XP_006176141.1	BCAM	basal cell adhesion molecule (Lutheran blood group)	P:cell-matrix adhesion; F:zinc ion binding; F:laminin receptor activity; P:cell surface receptor signaling pathway; F:signal transducer activity; F:laminin binding; C:plasma membrane; C:cell surface; F:phosphotyrosine binding; C:nucleus; C:extracellular exosome; F:calcium ion binding; C:integral component of membrane	XP_006176141.1
XP_006174609.1	BCAN	brevican	P:skeletal system development; P:cell adhesion; P:hippocampus development; F:hyaluronic acid binding; F:carbohydrate binding; F:extracellular matrix structural constituent; C:proteinaceous extracellular matrix	XP_006174609.1
XP_006185375.1	BCAP29	B-cell receptor-associated protein 29	P:ER to Golgi vesicle-mediated transport; C:integral component of membrane; P:osteoblast differentiation; P:protein localization to endoplasmic reticulum exit site; C:endoplasmic reticulum; P:intracellular protein transport	XP_006185375.1
XP_006179281.1	BCAR1	BCAR1, Cas family scaffolding protein	F:protein kinase binding; P:G-protein coupled receptor signaling pathway; P:actin filament organization; P:platelet-derived growth factor receptor signaling pathway; C:nucleolus; F:signal transducer activity; C:plasma membrane; P:cell chemotaxis; P:hepatocyte growth factor receptor signaling pathway; P:integrin-mediated signaling pathway; P:vascular endothelial growth factor receptor signaling pa…	XP_006179281.1
XP_006191025.1	BCAR3	breast cancer anti-estrogen resistance 3	0	XP_006191025.1
XP_006186225.1	BCAS1	breast carcinoma amplified sequence 1	0	XP_006186225.1
XP_006193216.1	BCAS2	breast carcinoma amplified sequence 2	F:protein binding; C:spliceosomal complex; C:cell junction; C:DNA replication factor A complex; C:nucleolus; C:nucleoplasm; P:mRNA splicing, via spliceosome	XP_006193216.1
XP_006177209.1	BCAS3	breast carcinoma amplified sequence 3	P:positive regulation of intracellular protein transport; P:Golgi organization; P:response to starvation; P:positive regulation of filopodium assembly; P:positive regulation of transcription from RNA polymerase II promoter; P:vesicle-mediated transport; C:intermediate filament cytoskeleton; P:angiogenesis; F:beta-tubulin binding; F:acetyltransferase activator activity; F:nuclear hormone receptor …	XP_006177209.1
XP_006175057.1	BCAS4	breast carcinoma amplified sequence 4	0	XP_006175057.1
XP_006184610.1	BCAT1	branched chain amino acid transaminase 1	0	XP_006184610.1
XP_006173889.1	BCAT2	branched chain amino acid transaminase 2	F:L-leucine transaminase activity; P:regulation of hormone levels; F:L-valine transaminase activity; C:mitochondrion; P:isoleucine catabolic process; P:leucine metabolic process; P:valine metabolic process; P:branched-chain amino acid biosynthetic process; F:L-isoleucine transaminase activity	XP_006173889.1
XP_006188796.1	BCCIP	BRCA2 and CDKN1A interacting protein	P:DNA repair; P:neuroendocrine cell differentiation; C:nuclear cyclin-dependent protein kinase holoenzyme complex; F:kinase regulator activity; P:cell cycle; F:poly(A) RNA binding; P:regulation of cyclin-dependent protein serine/threonine kinase activity	XP_006188796.1
XP_006177759.1	BCDIN3D	BCDIN3 domain containing RNA methyltransferase	F:RNA methyltransferase activity; C:nucleus; P:RNA methylation; F:O-methyltransferase activity; C:cytoplasm; P:negative regulation of pre-miRNA processing; P:miRNA metabolic process	XP_006177759.1
XP_006183885.1	BCHE	butyrylcholinesterase	F:identical protein binding; C:blood microparticle; P:metabolic process; C:endoplasmic reticulum; F:acetylcholinesterase activity; C:nuclear envelope lumen	XP_006183885.1
XP_006189876.1	BCKDHA	branched chain keto acid dehydrogenase E1, alpha polypeptide	F:3-methyl-2-oxobutanoate dehydrogenase (2-methylpropanoyl-transferring) activity; F:protein binding; P:branched-chain amino acid catabolic process; C:mitochondrial alpha-ketoglutarate dehydrogenase complex; F:metal ion binding; F:alpha-ketoacid dehydrogenase activity; P:oxidation-reduction process; P:cellular nitrogen compound metabolic process; F:carboxy-lyase activity	XP_006189876.1
XP_006182159.1	BCKDHB	branched chain keto acid dehydrogenase E1, beta polypeptide	F:3-methyl-2-oxobutanoate dehydrogenase (2-methylpropanoyl-transferring) activity; P:branched-chain amino acid catabolic process; C:mitochondrial alpha-ketoglutarate dehydrogenase complex; F:alpha-ketoacid dehydrogenase activity; P:oxidation-reduction process	XP_006182159.1
XP_006181550.1	BCKDK	branched chain ketoacid dehydrogenase kinase	F:ATP binding; P:branched-chain amino acid catabolic process; C:mitochondrial alpha-ketoglutarate dehydrogenase complex; F:[3-methyl-2-oxobutanoate dehydrogenase (acetyl-transferring)] kinase activity; F:protein serine/threonine kinase activity; P:protein phosphorylation	XP_006181550.1
XP_006190227.1	BCL10	B-cell CLL/lymphoma 10	P:response to food; F:protein C-terminus binding; P:Fc-epsilon receptor signaling pathway; P:positive regulation of I-kappaB kinase/NF-kappaB signaling; F:protease binding; F:protein kinase B binding; F:protein self-association; P:positive regulation of NF-kappaB transcription factor activity; C:immunological synapse; C:CBM complex; P:response to molecule of bacterial origin; P:positive regulatio…	XP_006190227.1
XP_006191383.1	BCL11A	B-cell CLL/lymphoma 11A	P:negative regulation of dendrite development; C:nuclear body; F:protein homodimerization activity; P:B cell differentiation; P:transcription, DNA-templated; P:protein sumoylation; F:RNA polymerase II core promoter proximal region sequence-specific DNA binding; P:positive regulation of transcription from RNA polymerase II promoter; P:negative regulation of transcription from RNA polymerase II pro…	XP_006191383.1
XP_006184269.1	BCL11B	B-cell CLL/lymphoma 11B	P:T cell differentiation in thymus; P:negative regulation of cell proliferation; P:T cell receptor V(D)J recombination; F:RNA polymerase II core promoter proximal region sequence-specific DNA binding; P:epithelial cell morphogenesis; P:odontogenesis of dentin-containing tooth; P:regulation of neuron differentiation; P:alpha-beta T cell differentiation; P:positive regulation of transcription from …	XP_006184269.1
XP_006182870.1	BCL2	B-cell CLL/lymphoma 2	P:male gonad development; P:post-embryonic development; P:actin filament organization; P:extrinsic apoptotic signaling pathway via death domain receptors; P:negative regulation of cellular pH reduction; P:positive regulation of cell growth; F:protein heterodimerization activity; P:negative regulation of cell growth; P:regulation of mitochondrial membrane potential; P:axonogenesis; P:neuron apopto…	XP_006182870.1
XP_006189682.1	BCL2A1	BCL2 related protein A1	F:BH domain binding; F:protein homodimerization activity; F:protein heterodimerization activity; P:intrinsic apoptotic signaling pathway in response to DNA damage; P:extrinsic apoptotic signaling pathway in absence of ligand; C:mitochondrial outer membrane; P:negative regulation of intrinsic apoptotic signaling pathway	XP_006189682.1
XP_006179291.1	BCL2L1	BCL2 like 1	P:negative regulation of intrinsic apoptotic signaling pathway in response to DNA damage; P:mitotic cell cycle checkpoint; P:male gonad development; P:response to cycloheximide; F:protein heterodimerization activity; P:in utero embryonic development; P:regulation of mitochondrial membrane potential; C:cytosol; P:positive regulation of intrinsic apoptotic signaling pathway; P:neuron apoptotic proc…	XP_006179291.1
XP_006183639.1	BCL2L11	BCL2 like 11	P:male gonad development; P:positive regulation of mitochondrial membrane permeability involved in apoptotic process; P:positive regulation of cell cycle; P:spleen development; P:myeloid cell homeostasis; P:odontogenesis of dentin-containing tooth; P:extrinsic apoptotic signaling pathway in absence of ligand; P:positive regulation of neuron apoptotic process; C:microtubule; P:T cell homeostasis; …	XP_006183639.1
XP_006173902.1	BCL2L12	BCL2 like 12	P:inhibition of cysteine-type endopeptidase activity involved in apoptotic process; C:nucleus; F:p53 binding; C:membrane; P:negative regulation of intrinsic apoptotic signaling pathway in response to DNA damage by p53 class mediator; P:positive regulation of transcription from RNA polymerase II promoter; P:negative regulation of cellular senescence	XP_006173902.1
XP_006178388.1	BCL2L13	BCL2 like 13	C:nucleus; C:mitochondrial membrane; C:integral component of membrane; P:activation of cysteine-type endopeptidase activity involved in apoptotic process; F:cysteine-type endopeptidase activator activity involved in apoptotic process	XP_006178388.1
XP_006192229.1	BCL2L14	BCL2 like 14	C:intracellular organelle; F:protein kinase binding; P:apoptotic process; C:cytosol; P:positive regulation of extrinsic apoptotic signaling pathway	XP_006192229.1
XP_006193208.1	BCL2L15	BCL2 like 15	C:nucleus; P:vesicle-mediated transport; F:protein tyrosine phosphatase activity; C:cytosol; C:clathrin adaptor complex; P:intracellular protein transport; P:peptidyl-tyrosine dephosphorylation	XP_006193208.1
XP_006175913.1	BCL2L2	BCL2 like 2	P:Sertoli cell proliferation; F:protein homodimerization activity; P:spermatogenesis; P:intrinsic apoptotic signaling pathway in response to DNA damage; P:extrinsic apoptotic signaling pathway in absence of ligand; C:mitochondrial outer membrane; F:nucleotide binding; F:nucleic acid binding; F:BH domain binding; C:extracellular exosome; F:protein heterodimerization activity; C:cytosol; P:negative…	XP_006175913.1
XP_006195783.1	BCL3	B-cell CLL/lymphoma 3	P:negative regulation of tumor necrosis factor biosynthetic process; P:positive regulation of translation; P:intrinsic apoptotic signaling pathway in response to DNA damage by p53 class mediator; P:spleen development; P:response to virus; P:positive regulation of transcription from RNA polymerase II promoter; C:nucleoplasm; P:defense response to protozoan; F:phosphotyrosine binding; P:humoral imm…	XP_006195783.1
XP_006188915.1	BCL6	B-cell CLL/lymphoma 6	P:negative regulation of T-helper 2 cell differentiation; P:negative regulation of Rho protein signal transduction; P:negative regulation of cell proliferation; F:RNA polymerase II regulatory region sequence-specific DNA binding; P:positive regulation of cellular component movement; F:transcriptional repressor activity, RNA polymerase II transcription regulatory region sequence-specific binding; …	XP_006188915.1
XP_006175837.1	BCL6B	B-cell CLL/lymphoma 6B	P:negative regulation of transcription from RNA polymerase II promoter; C:nucleus; F:DNA binding; F:metal ion binding; F:chromatin binding	XP_006175837.1
XP_006178184.1	BCL7A	B-cell CLL/lymphoma 7A	P:negative regulation of transcription, DNA-templated	XP_006178184.1
XP_006181046.1	BCL7B	B-cell CLL/lymphoma 7B	0	XP_006181046.1
XP_006181620.1	BCL7C	B-cell CLL/lymphoma 7C	P:apoptotic process	XP_006181620.1
XP_006172818.1	BCL9	B-cell CLL/lymphoma 9	C:nucleus; C:cis-Golgi network; P:myotube differentiation involved in skeletal muscle regeneration; P:skeletal muscle cell differentiation; P:somatic stem cell population maintenance; P:canonical Wnt signaling pathway; C:Golgi apparatus; F:beta-catenin binding; P:positive regulation of transcription from RNA polymerase II promoter	XP_006172818.1
XP_006195873.1	BCL9L	B-cell CLL/lymphoma 9-like	P:positive regulation of epithelial to mesenchymal transition; C:nucleus; P:skeletal muscle cell differentiation; P:somatic stem cell population maintenance; P:canonical Wnt signaling pathway; F:beta-catenin binding; P:positive regulation of transcription from RNA polymerase II promoter; P:negative regulation of transforming growth factor beta receptor signaling pathway	XP_006195873.1
XP_006188538.1	BCLAF1	BCL2 associated transcription factor 1	F:DNA binding; P:positive regulation of response to DNA damage stimulus; P:negative regulation of transcription, DNA-templated; P:apoptotic process; P:regulation of DNA-templated transcription in response to stress; P:positive regulation of DNA-templated transcription, initiation; C:nucleolus; P:positive regulation of intrinsic apoptotic signaling pathway; F:poly(A) RNA binding	XP_006188538.1
XP_006184012.1	BCMO1	#N/A	P:retinoid metabolic process; F:beta-carotene 15,15'-monooxygenase activity; P:oxidation-reduction process; F:monooxygenase activity	XP_006184012.1
XP_006173690.1	BCO2	beta-carotene oxygenase 2	F:oxidoreductase activity, acting on single donors with incorporation of molecular oxygen, incorporation of two atoms of oxygen; P:regulation of mitochondrial membrane potential; C:mitochondrion; P:regulation of reactive oxygen species metabolic process; P:carotene catabolic process; P:oxidation-reduction process; P:carotenoid metabolic process	XP_006173690.1
XP_006195854.1	BCORL1	BCL6 corepressor-like 1	C:nucleus; C:cytoplasm; C:plasma membrane	XP_006195854.1
XP_006172638.1	BCR	BCR, RhoGEF and GTPase activating protein	P:negative regulation of inflammatory response; C:protein complex; F:Rho guanyl-nucleotide exchange factor activity; P:brain development; F:protein serine/threonine kinase activity; P:protein phosphorylation; P:negative regulation of neutrophil degranulation; C:plasma membrane; C:extracellular exosome; P:inner ear morphogenesis; C:cytosol; P:response to lipopolysaccharide; P:regulation of cell cy…	XP_006172638.1
XP_006179026.1	BDH1	3-hydroxybutyrate dehydrogenase, type 1	C:nucleus; C:mitochondrial matrix; F:3-hydroxybutyrate dehydrogenase activity; P:oxidation-reduction process; C:mitochondrial inner membrane	XP_006179026.1
XP_006190670.1	BDH2	3-hydroxybutyrate dehydrogenase, type 2	P:epithelial cell differentiation; P:iron ion homeostasis; P:fatty acid beta-oxidation; C:extracellular exosome; C:cytoplasm; F:oxidoreductase activity, acting on the CH-CH group of donors, NAD or NADP as acceptor; F:NAD binding; F:3-hydroxybutyrate dehydrogenase activity; P:heme metabolic process; P:siderophore biosynthetic process	XP_006190670.1
XP_006184223.1	BDKRB1	bradykinin receptor B1	P:inflammatory response; P:G-protein coupled receptor signaling pathway; F:bradykinin receptor activity; C:integral component of membrane; F:peptide binding; P:response to lipopolysaccharide; P:response to mechanical stimulus	XP_006184223.1
XP_006184224.1	BDKRB2	bradykinin receptor B2	P:G-protein coupled receptor signaling pathway; P:response to salt stress; F:protease binding; P:vasoconstriction; P:vasodilation; C:plasma membrane; P:negative regulation of intrinsic apoptotic signaling pathway in response to osmotic stress by p53 class mediator; C:endosome; F:type 1 angiotensin receptor binding; P:arachidonic acid secretion; F:protein heterodimerization activity; P:smooth musc…	XP_006184224.1
XP_006195145.1	BDNF	brain derived neurotrophic factor	P:response to food; P:response to hyperoxia; P:inner ear development; P:mitochondrial electron transport, NADH to ubiquinone; C:synaptic vesicle; P:cellular response to nerve growth factor stimulus; P:axon guidance; P:learning; P:gamma-aminobutyric acid signaling pathway; P:axon target recognition; P:negative regulation of striated muscle tissue development; P:nerve development; C:dendrite; P:den…	XP_006195145.1
XP_006185262.1	BDP1	B double prime 1, subunit of RNA polymerase III transcription initiation factor IIIB	C:nucleus; F:DNA binding; C:cytoplasm; F:chromatin binding	XP_006185262.1
XP_006180740.1	BEAN1	brain expressed, associated with NEDD4, 1	C:integral component of membrane	XP_006180740.1
XP_006175231.1	BECN1	beclin 1	C:phosphatidylinositol 3-kinase complex, class III, type II; P:lysosome organization; P:positive regulation of macroautophagy; C:phosphatidylinositol 3-kinase complex, class III, type I; P:nucleophagy; C:pre-autophagosomal structure; P:negative regulation of cell proliferation; C:phagocytic vesicle; P:late endosome to vacuole transport; P:cytokinesis; P:neuron development; P:cellular response to …	XP_006175231.1
XP_006194400.1	BEND2	BEN domain containing 2	0	XP_006194400.1
XP_006187492.1	BEND3	BEN domain containing 3	0	XP_006187492.1
XP_006191823.1	BEND4	BEN domain containing 4	0	XP_006191823.1
XP_006178548.1	BEND5	BEN domain containing 5	F:zinc ion binding; F:metallocarboxypeptidase activity; P:proteolysis; C:Golgi apparatus	XP_006178548.1
XP_006194771.1	BEND6	BEN domain containing 6	P:negative regulation of transcription from RNA polymerase II promoter; F:RNA polymerase II transcription corepressor activity	XP_006194771.1
XP_006173740.1	BEND7	BEN domain containing 7	C:extracellular exosome	XP_006173740.1
XP_006173251.1	BEST1	bestrophin 1	P:detection of light stimulus involved in visual perception; P:chloride transmembrane transport; P:transepithelial chloride transport; F:chloride channel activity; P:regulation of calcium ion transport; C:basolateral plasma membrane	XP_006173251.1
XP_006181518.1	BEST2	bestrophin 2	P:chloride transmembrane transport; P:sensory perception of smell; C:cilium; F:chloride channel activity; P:membrane depolarization	XP_006181518.1
XP_006179202.1	BEST3	bestrophin 3	P:negative regulation of ion transport; P:chloride transmembrane transport; F:chloride channel activity	XP_006179202.1
XP_006178511.1	BEST4	bestrophin 4	0	XP_006178511.1
XP_006178603.1	BET1	Bet1 golgi vesicular membrane trafficking protein	C:Golgi membrane	XP_006178603.1
XP_006174268.1	BET1L	Bet1 golgi vesicular membrane trafficking protein like	C:endosome; C:integral component of Golgi membrane; P:protein transport; F:SNAP receptor activity; C:SNARE complex; P:regulation of retrograde vesicle-mediated transport, Golgi to ER; P:retrograde transport, endosome to Golgi; C:Golgi stack	XP_006174268.1
XP_006194105.1	BEX1	brain expressed X-linked 1	F:nucleotide binding; P:mRNA export from nucleus; C:nucleus; F:RNA binding; C:cytoplasm	XP_006194105.1
XP_006193417.1	BEX2	brain expressed X-linked 2	0	XP_006193417.1
XP_006193420.1	BEX4	brain expressed X-linked 4	0	XP_006193420.1
XP_006193675.1	BEX5	brain expressed X-linked 5	C:extracellular exosome; C:cytosol; F:death receptor binding; P:extrinsic apoptotic signaling pathway via death domain receptors	XP_006193675.1
XP_006179130.1	BFAR	bifunctional apoptosis regulator	F:zinc ion binding; P:negative regulation of apoptotic process; C:membrane	XP_006179130.1
XP_006194959.1	BFSP1	beaded filament structural protein 1	C:mitochondrion; C:actin cytoskeleton; C:intermediate filament; P:cell maturation; F:structural constituent of eye lens; P:lens fiber cell development; C:plasma membrane	XP_006194959.1
XP_006187401.1	BFSP2	beaded filament structural protein 2	C:cytoplasm; P:intermediate filament cytoskeleton organization; C:intermediate filament; P:cell maturation; F:structural constituent of eye lens; P:lens fiber cell development; C:plasma membrane	XP_006187401.1
XP_006174620.1	BGLAP	bone gamma-carboxyglutamate protein	P:response to vitamin D; F:calcium ion binding; P:osteoblast differentiation; C:extracellular region; P:regulation of bone mineralization; P:biomineral tissue development	XP_006174620.1
XP_006193037.1	BGN	biglycan	F:extracellular matrix binding; C:extracellular exosome; F:glycosaminoglycan binding; C:sarcolemma; C:transport vesicle; C:proteinaceous extracellular matrix; C:cell surface; P:peptide cross-linking via chondroitin 4-sulfate glycosaminoglycan	XP_006193037.1
XP_006185108.1	BHLHA9	basic helix-loop-helix family member a9	F:protein dimerization activity	XP_006185108.1
XP_006194107.1	BHLHB9	basic helix-loop-helix domain containing, class B, 9	P:positive regulation of dendritic spine morphogenesis; C:extracellular exosome; F:protein homodimerization activity; P:positive regulation of synapse assembly; P:learning or memory; P:negative regulation of neuron apoptotic process	XP_006194107.1
XP_006185682.1	BHLHE40	basic helix-loop-helix family member e40	F:protein domain specific binding; F:protein homodimerization activity; P:transcription from RNA polymerase II promoter; C:Golgi apparatus; P:negative regulation of sequence-specific DNA binding transcription factor activity; C:nucleolus; F:MRF binding; F:RNA polymerase II activating transcription factor binding; P:negative regulation of transcription from RNA polymerase II promoter; F:transcript…	XP_006185682.1
XP_006186789.1	BHMT	betaine--homocysteine S-methyltransferase	F:zinc ion binding; P:S-methylmethionine cycle; C:extracellular exosome; P:L-methionine salvage; C:cytosol; F:S-methylmethionine-homocysteine S-methyltransferase activity; F:betaine-homocysteine S-methyltransferase activity; P:amino-acid betaine catabolic process; F:S-adenosylmethionine-homocysteine S-methyltransferase activity; P:methylation	XP_006186789.1
XP_006186813.1	BHMT2	betaine--homocysteine S-methyltransferase 2	F:zinc ion binding; P:S-methylmethionine cycle; C:extracellular exosome; P:L-methionine salvage; C:cytosol; F:S-methylmethionine-homocysteine S-methyltransferase activity; P:S-adenosylmethionine metabolic process; F:betaine-homocysteine S-methyltransferase activity; F:S-adenosylmethionine-homocysteine S-methyltransferase activity; P:methylation	XP_006186813.1
XP_006191055.1	BICC1	BicC family RNA binding protein 1	P:negative regulation of canonical Wnt signaling pathway; F:poly(A) RNA binding	XP_006191055.1
XP_006192364.1	BICD1	BICD cargo adaptor 1	F:dynactin binding; P:regulation of proteinase activated receptor activity; P:negative regulation of phospholipase C activity; F:sequence-specific DNA binding; P:anatomical structure morphogenesis; F:dynein binding; P:minus-end-directed organelle transport along microtubule; C:trans-Golgi network; F:transcription factor activity, sequence-specific DNA binding; C:tubulin complex; F:proteinase acti…	XP_006192364.1
XP_006177168.1	BICD2	BICD cargo adaptor 2	P:minus-end-directed organelle transport along microtubule; P:microtubule anchoring at microtubule organizing center; C:cytoplasmic vesicle; C:Golgi apparatus; F:Rab GTPase binding; C:plasma membrane	XP_006177168.1
XP_006178387.1	BID	BH3 interacting domain death agonist	C:integral component of mitochondrial membrane; P:positive regulation of release of cytochrome c from mitochondria; P:protein homooligomerization; P:extrinsic apoptotic signaling pathway; P:establishment of protein localization to membrane; P:regulation of cell proliferation; P:regulation of mitochondrial membrane permeability involved in apoptotic process; P:protein targeting to mitochondrion; C…	XP_006178387.1
XP_006191576.1	BIN1	bridging integrator 1	P:cell proliferation; C:synaptic vesicle; P:positive regulation of endocytosis; C:lipid tube; P:lipid tube assembly; P:positive regulation of astrocyte differentiation; P:regulation of neuron differentiation; P:positive regulation of GTPase activity; F:RNA polymerase binding; C:axon initial segment; C:varicosity; P:regulation of cell cycle arrest; F:protein heterodimerization activity; F:GTPase b…	XP_006191576.1
XP_006192497.1	BIN2	bridging integrator 2	P:membrane tubulation; P:phagocytosis, engulfment; C:cytoplasm; F:phospholipid binding; C:phagocytic cup; P:podosome assembly; C:podosome; P:cell chemotaxis	XP_006192497.1
XP_006179122.1	BIN3	bridging integrator 3	P:regulation of lamellipodium assembly; P:unidimensional cell growth; C:cytoplasm; P:skeletal muscle fiber development; P:myoblast migration involved in skeletal muscle regeneration; P:protein localization; C:actin filament	XP_006179122.1
XP_006186257.1	BIRC2	baculoviral IAP repeat containing 2	F:zinc ion binding; P:negative regulation of ripoptosome assembly involved in necroptotic process; P:protein polyubiquitination; P:positive regulation of I-kappaB kinase/NF-kappaB signaling; P:positive regulation of protein K63-linked ubiquitination; P:positive regulation of protein K48-linked ubiquitination; P:regulation of apoptotic process; P:placenta development; P:positive regulation of prot…	XP_006186257.1
XP_006186256.1	BIRC3	baculoviral IAP repeat containing 3	F:zinc ion binding; P:regulation of toll-like receptor signaling pathway; F:cysteine-type endopeptidase inhibitor activity involved in apoptotic process; P:negative regulation of phosphorylation; P:negative regulation of necroptotic process; P:inhibition of cysteine-type endopeptidase activity involved in apoptotic process; C:nucleus; C:spindle microtubule; F:ubiquitin-protein transferase activit…	XP_006186256.1
XP_006176967.1	BIRC5	baculoviral IAP repeat containing 5	P:regulation of insulin secretion involved in cellular response to glucose stimulus; C:interphase microtubule organizing center; P:cytokinesis; P:chromosome segregation; C:condensed chromosome kinetochore; P:protein phosphorylation; F:cysteine-type endopeptidase inhibitor activity involved in apoptotic process; P:negative regulation of neuron apoptotic process; P:inhibition of cysteine-type endop…	XP_006176967.1
[truncated: 16,593 more rows]
